# Supplementary material for: ﻿Phylogenetic relationships, distribution, and conservation of Roosmalens’ dwarf porcupine, Coendouroosmalenorum Voss & da Silva, 2001 (Rodentia, Erethizontidae)
Source: Zookeys. 2023 Sep 11;1179:139–55. doi: 10.3897/zookeys.1179.108766 (PMC10507447; doi:10.3897/zookeys.1179.108766)
Supplement: Supplementary material 1 — Dataset 1 [file zookeys-1179-139_article-108766__-s001.nex]

#NEXUS
[ Cytochrome b Erethizontidae ]
BEGIN TAXA;
       DIMENSIONS NTAX=60;
       TAXLABELS
             C_baturitensis_UFPB_9391
             C_baturitensis_UFPB_9780
             C_baturitensis_UFPB_9781
             C_bicolor_AMNH_214612
             C_bicolor_FMNH_203679
             C_bicolor_KU_144560
             C_bicolor_MUSM_9398
             C_boliviensis_AMNH_262274
             C_boliviensis_Manso_138
             C_boliviensis_Manso_212
             C_boliviensis_Manso_849
             C_ichillus_TTU_115491
             C_insidiosus_UFES136
             C_longicaudatus_AMNH_273130
             C_longicaudatus_EBRG_23415
             C_longicaudatus_IAvH_6786
             C_longicaudatus_INPA_2875
             C_longicaudatus_MNFS_1016
             C_longicaudatus_MNFS_439
             C_longicaudatus_MNHN_1997.643
             C_longicaudatus_MUSM_15324
             C_longicaudatus_MVZ_155200
             C_longicaudatus_MVZ_191349
             C_longicaudatus_MVZ155201
             C_longicaudatus_USNM_281898
             C_longicaudatus_USNM_281904
             C_longicaudatus_USNM_443409
             C_longicaudatus_USNM_528360
             C_longicaudatus_USNM_560869
             C_melanurus_MNHN_1997.641
             C_melanurus_UFPB_3001
             C_mexicanus_ASNHC_6407
             C_nycthemera_UFES2079
             C_nycthemera_USNM_519690
             C_nycthemera_USNM_519692
             C_prehensilis_MNRJ_73383
             C_prehensilis_UFPB_9412
             C_quichua_KMH_2218
             C_quichua_LACM_27376
             C_quichua_USNM_296308
             C_roosmalenorum_UFMT4930
             C_rufescens_AMNH_181483
             C_speratus_MNRJ_72045
             C_speratus_MNRJ_72046
             C_speratus_UFES1184
             C_speratus_UFPE1708
             C_speratus_UFPE1709
             C_spinosus_CIT1326
             C_spinosus_GD_252
             C_spinosus_MNRJ_46937
             C_spinosus_MNRJ_46938
             C_spinosus_MNRJ_78937
             C_spinosus_MZUSP_35142
             C_spinosus_UFMG_3043
             C_spinosus_UMMZ_174975
             C_vestitus_AMNH_70596
             C_vestitus_IAvH_7956
             Chaetomys_MCNU_918
             Erethizon_FJ357428
             Erethizon_USNM_568658
;
END;
BEGIN CHARACTERS;
       DIMENSIONS NCHAR=1141;
       format missing=? gap=- matchchar=. datatype=DNA;
MATRIX

C_baturitensis_UFPB_9391         ATGACCAATATCCGAAAATCTCACCCACTCATTAAAATCATCAACCACTCATTCATTGACCTCCCAACCCCATCCAACATTTCAGCATGATGAAATTTCGGATCCTTATTAGGTGTCTGCCTGCTGCTACAAATTATTACAGGCTTATTTCTAGCTATACATTATACCGCAGATACAAGCACAGCATTCTCATCAGTAGCTCATATTTGCCGAGATGTAAACTACGGCTGACTAATCCGATATTTTCATGCTAACGGAGCATCAATATTTTTTATTCTCCTATATCTCCACGTAGGGCGAGGAATTTACTACGGCTCCTATATATATACAGAAACCTGAAACATTGGCATCCTGCTTTTATTCATAACTATAGCCACAGCCTTCATAGGATACGTCCTTCCTTGAGGGCAAATATCATTCTGAGGAGCAACTGTCATCACTAATCTCTTATCCGCAATCCCTTATGTCGGCACAGCTCTAGTCGAATGAATCTGAGGGGGATATTCAGTAGACAAGGCGACCTTAACTCGATTCTTCGCCTTCCATTTTATTATACCATTCATTATCGTGACCCTAATTATAATTCATCTTTTATTCCTTCACGAAACAGGATCAAACAATCCCTCAGGCCTAAACTCTGACTCAGACAAAATTCCATTCCACCCATACTACTCAATTAAAGATATTCTAGGACTCATTCTCATATTACTTATCCTTCTAATTCTAACCTTATTCTCACCAGACCTCCTAGGAGACCCCGACAACTATACTCCAGCAAA-CCCCCTAAATACACCCCCGCATATTAAACCAGAATGATATTTCCTATT-------------------------------------------------------------------------------------------------------------------------------------------------------------------------------------------------------------------------------------------------------------------------------------------------------------------------
C_baturitensis_UFPB_9780         ATGACCAATATCCGAAAATCTCACCCACTCATTAAAATCATCAACCACTCATTCATTGACCTCCCAACCCCATCCAACATTTCAGCATGATGAAATTTCGGATCCTTATTAGGTGTCTGCCTGCTGCTACAAATTATTACGGGCTTATTTCTAGCTATACATTATACCGCAGATACAAGCACAGCATTCTCATCAGTAGCTCATATTTGCCGAGATGTAAACTACGGCTGACTAATCCGATATTTCCATGCTAACGGAGCATCAATATTTTTTATTCTCCTATATCTCCACGTAGGGCGAGGAATTTACTACGGCTCCTATACATATACAGAAACCTGAAACATTGGCATCCTGCTTTTATTCATAACTATAGCCACAGCCTTCATAGGATACGTCCTTCCTTGAGGGCAAATATCATTCTGAGGAGCAACTGTCATCACTAATCTCTTATCCGCAATCCCTTATGTCGGCACAGCTCTAGTCGAATGAATCTGAGGGGGATATTCAGTAGACAAGGCGACCTTAACTCGATTCTTCGCCTTCCATTTTATTATACCATTCATTATCGCGACCCTAATTATAATTCATCTTTTATTCCTTCACGAAACAGGATCAAACAATCCCTCAGGCCTAAACTCTGACTCAGACAAAATTCCATTCCACCCATACTACTCAATTAAAGATATTCTAGGACTCATTCTCATATTACTTATCCTTCTAATTCTAACCTTATTCTCACCAGACCTCCTAGGAGACCCCGACAACTATACTCCAGCAAA-CCCCCTAAATACACCCCCGCATATTAAACCAGAATGATATTTCCTATTTGCATACGCTATTCTCCGTTCAATCCCCAATAAACTAGGAGGAGTTCTGGCCCTAATCCTCTCAATTCTCATCCTAGCCCTAATGCCACTCCTACATTCCTCAAAACAACGAAATATGTCGTACCGTCCTATCAGCCAGTGCTTATTATGATTACTAGCAGCAAATCTACTCATCCTGACATGAATCGGCGGTCAACCAGTTGAACATCCATTTATCCTCATCGGCCAATTAGCCTCCATTACTTATTTTTTCATCATCCTAATCCTTATACCTCTAACAGGCATAATAGAAAATAAATTTCTAAAATGAAGA
C_baturitensis_UFPB_9781         ATGACCAATATCCGAAAATCTCACCCACTCATTAAAATCATCAACCACTCATTCATTGACCTCCCAACCCCATCCAACATTTCAGCATGATGAAATTTCGGATCCTTATTAGGTGTCTGCCTGCTGCTACAAATTATTACAGGCTTATTTCTAGCTATACATTATACCGCAGATACAAGCACAGCATTCTCATCAGTAGCTCATATTTGCCGAGATGTAAACTACGGCTGACTAATCCGATATTTTCATGCTAACGGAGCATCAATATTTTTTATTCTCCTATATCTCCACGTAGGGCGAGGAATTTACTACGGCTCCTATATATATACAGAAACCTGAAACATTGGCATCCTGCTTTTATTCATAACTATAGCCACAGCCTTCATAGGATACGTCCTTCCTTGAGGGCAAATATCATTCTGAGGAGCAACTGTCATCACTAATCTCTTATCCGCAATCCCTTATGTCGGCACAGCTCTAGTCGAATGAATCTGAGGGGGATATTCAGTAGACAAGGCGACCTTAACTCGATTCTTCGCCTTCCATTTTATTATACCATTCATTATCGTGACCCTAATTATAATTCATCTTTTATTCCTTCACGAAACAGGATCAAACAATCCCTCAGGCCTAAACTCTGACTCAGACAAAATTCCATTCCACCCATACTACTCAATTAAAGATATTCTAGGACTCATTCTCATATTACTTATCCTTCTAATTCTAACCTTATTCTCACCAGACCTCCTAGGAGACCCCGACAACTATACTCCAGCAAA-CCCCCTAAATACACCCCCGCATATTAAACCAGAATGATATTTCCTATTTGCATACGCTATTCTCCGTTCAATCCCCAATAAACTAGGAGGAGTTCTGGCCCTAATCCTCTCAATTCTCATCCTAGCCCTAATGCCACTCCTACATTCCTCAAAACAACGAAATATGTCGTACCGTCCTATCAGCCAGTGCTTATTATGATTACTAGCAGCAAATCTACTCATCCTGACATGAATCGGCGGTCAACCAGTTGAACATCCATTTATCCTCATCGGCCAATTAGCCTCCATTACTTATTTTTTCATCATCCTAATCCTTATACCTCTAACAGGCATAATAGAAAATAAATTTCTAAAATGAAGA
C_bicolor_AMNH_214612            -----------------------------------------------------------------------------------------------------------------CGTTTGCTTGCTATTACAAATCATTACAGGCTTATTTCTAGCTATGCATTATACTGCGGACACAAGCACGGCATTCTGATCAGTAACTCATATTTGTCGAGATGTAAACTATGGTTGACTAGTTCGATATCTCCATGCTAATGGAGCATCAATATTTTTTATTCTTCTATATCTCCACGTAGGACGAGGAATTTACTACGGTTCCTACACATACACAGAAACCTGAAATGTAGGCATCCTTCTCTTATTTATAATTATAGCTACAGCCTTCATAGGATACGTTCTTCCCTGAGGACAAATATCATTCTGAGGGGCAACTGTCATCACTAATCTCCTATCCGCAATCCCTTATATTGGTACAACTTTAGTTGAATGAATCTGAGGAGGGTATTCAGTAGATAAAGCAACCCTAACCCGATTCTTCGCCTTCCATTTTATTATACCATTTATTATTACAACTTTAATTATAATCCACCTTTTATTTCTCCATGAAACAGGATCAAGCAATCCCTCAGGTCTGAACTCCGACTCGGACAAAATCCCATTCCACCCATACTACTCAATTAAAGATATCCTAGGACTCATTCTTATATTATTAATTCTCCTAATTTTAACCTTATTTTCACCGGACCTCCTAGGAGACCCTGATAACTATACCCCAGCAAA-CCCCTTAAACACACCC---------------------------------------------------------------------------------------------------------------------------------------------------------------------------------------------------------------------------------------------------------------------------------------------------------------------------------------------------------
C_bicolor_FMNH_203679            ATGACCAATATCCGAAAATCTCACCCACTTATTAAAATTATTAACCACTCATTTATTGATCTCCCAACTCCATCCAACATTTCAGCATGATGAAACTTTGGATCCTTACTAGGTGTTTGCCTGCTATTACAAATCATTACAGGCTTATTTCTAGCTATGCATTATACTGCGGACACAAACACGGCATTCTGATCAGTAACTCATATTTGCCGAGATGTAAACTATGGTTGACTAATTCGATATCTCCATGCTAATGGAGCATCAATATTTTTTATTCTTCTATATCTCCACGTAGGACGAGGAATTTACTACGGTTCCTACACATATACAGAAACCTGAAATGTAGGCATCCTTCTCTTATTTATAACTATAGCTACGGCCTTCATAGGATACGTTCTTCCCTGAGGACAAATATCATTCTGAGGAGCAACTGTCATCACTAATCTCCTATCCGCAATCCCTTATATTGGTACAACTTTAGTTGAATGAATCTGAGGAGGGTATTCAGTAGATAAAGCAACCTTAACCCGATTTTTCGCCTTCCATTTTATTATACCATTTATTATTACAGCCTTAATTATAATCCACCTTTTATTCCTCCATGAAACAGGATCAAACAATCCCTCAGGTCTGAACTCCGACTCGGACAAAATCCCATTTCACCCATACTACTCAATTAAAGATATTCTAGGACTCATTCTTATATTATTAATTCTCCTAATTTTAACCTTATTTTCACCGGACCTCCTAGGAGACCCTGATAACTATACCCCAGCAAA-CCCCTTAAACACACCCCCGCATATTAAACCAGAGTGATATTTCCTATTCGCATACGCCATTCTCCGCTCAATCCCTAATAAACTAGGAGGAGTACTAGCCTTAATCCTCTCAATTCTTGTCCTAGCCCTAATACCACTCTTACACTCCTCAAAACAACGAAATATATCATTTCGCCCCATCAGCCAATGCTTATTATGAATGCTAGCAACAAACCTATTCATTCTGACATGAATCGGCGGTCAACCAGTTGAACATCCATTTATCCTCATCGGCCAACTAGCTTCTATAACTTATTTTTTCATTATCTTAATTCTTATACCTTTAACAAGCATAATAGAAAATAAATTCCTTAAATGAAGA
C_bicolor_KU_144560              ATGACCAATATCCGAAAATCTCACCCACTTATTAAAATTATTAACCACTCATTCATCGATCTCCCAACTCCATCCAACATTTCAGCATGATGAAACTTTGGATCCTTACTGGGCGTTTGCTTGCTATTACAAATCATTACGGGCTTATTTCTAGCTATGCATTATACTGCGGACACAAGCACGGCATTCTGATCAGTAACTCATATTTGCCGAGATGTAAACTATGGTTGACTAATTCGATATCTCCATGCTAATGGAGCATCAATATTTTTTATTCTTCTATATCTCCACGTAGGACGAGGAATTTATTACGGTTCCTACGCATATACAGAAACCTGAAATGTAGGCATCCTTCTCTTATTTATAACTATAGCTACAGCCTTCATAGGATACGTTCTTCCCTGAGGACAAATATCATTCTGAGGAGCAACTGTCATCACTAATCTCCTATCCGCAATCCCTTATATTGGTACAACTTTAGTTGAATGAATCTGAGGGGGGTATTCAGTAGATAAAGCAACCCTAACCCGATTCTTCGCCTTCCATTTTATTATACCATTTATTATCACAGCCTTAATTATAATTCACCTTTTATTCCTCCATGAAACAGGATCAAGCAATCCCTCAGGTCTAAACTCCGACTCGGACAAAATCCCATTCCACCCATACTACTCAATTAAAGATATTCTTGGACTCATTCTTATATTATTAATTCTCCTAATTTTAACCTTATTTTCACCGGACCTCCTAGGAGACCCTGACAACTATACCCCAGCAAA-CCCCTTAAACACACCCCCGCATATTAAACCAGAGTGGTATTTCCTATTCGCATACGCTATTCTCCGCTCAATCCCTAATAAACTAGGAGGAGTACTGGCCTTAATCCTCTCAATTCTTATTCTAGCCCTAATACCACTCTTACATTCTTCAAAACAACGAAATATATCATTTCGCCCCATCAGCCAATGCTTATTATGAATACTAGCAGCAAACCTATTCATTCTGACATGAATCGGCGGTCAACCAGTTGAACATCCATTTATCCTCATCGGCCAACTGGCTTCTATAGCTTATTTTTTCATTATCTTAATTCTCATACCTTTAACAAGCATAATAGAAAACAAATTCCTCAAATGAAGA
C_bicolor_MUSM_9398              ATGACCAATATCCGAAAATCTCACCCACTTATTAAAATTATTAACCACTCATTTATTGATCTCCCAACTCCATCCAACATTTCAGCATGATGAAACTTTGGATCCTTACTAGGTGTTTGCCTGCTATTACAAATCATTACAGGCTTATTTCTAGCTATGCATTATACTGCGGACACAAACACGGCATTCTGATCAGTAACTCATATTTGCCGAGATGTAAACTATGGTTGACTAATTCGATATCTCCATGCTAATGGAGCATCAATATTTTTTATTCTTCTATATCTCCACGTAGGACGAGGAATTTACTACGGTTCCTACACATATACAGAAACCTGAAATGTAGGCATCCTTCTCTTATTTATAACTATAGCTACGGCCTTCATAGGATACGTTCTTCCCTGAGGACAAATATCATTCTGAGGAGCAACTGTCATCACTAATCTCCTATCCGCAATCCCTTATATTGGTACAACTTTAGTTGAATGAATCTGAGGAGGGTATTCAGTAGATAAAGCAACCTTAACCCGATTTTTCGCCTTCCATTTTATTATACCATTTATTATTACAGCCTTAATTATAATTCACCTTTTATTCCTCCATGAAACAGGATCAAACAATCCCTCAGGTCTGAACTCCGACTCGGACAAAATCCCATTTCACCCATACTACTCAATTAAAGATATTCTAGGACTCATTCTTATATTATTAATTCTCCTAATTTTAACCTTATTTTCACCGGACCTCCTAGGAGACCCTGATAACTATACCCCAGCAAA-CCCCTTAAACACACCCCCGCATATTAAACCAGAGTGATATTTCCTATTCGCATACGCCATTCTCCGCTCAATCCCTAATAAACTAGGAGGAGTACTAGCCTTAATCCTCTCAATTCTTGTCCTAGCCCTAATACCACTCTTACACTCCTCAAAACAACGAAATATATCATTTCGCCCCATCAGCCAATGCTTATTATGAATGCTAGCAGCAAACCTATTCATTCTGACATGAATCGGCGGTCAACCAGTTGAACATCCATTTATCCTCATCGGCCAACTAGCTTCTATAACTTATTTTTTCATTATCTTAATTCTTATACCTTTAACAAGCATAATAGAAAATAAATTCCTTAAATGAAGA
C_boliviensis_AMNH_262274        ATGACCAATATCCGAAAATCTCACCCACTCATTAAAATCATCAACCACTCATTCATTGACCTCCCAACCCCATCCAACATCTCAGCATGATGAAATTTTGGATCCTTATTAGGTGTCTGCCTGCTGCTACAAATTATTACAGGCTTATTTCTAGCTATACATTATACTGCAGACACAAGCACAGCATTCTCATCAGTAACCCATATTTGCCGAGACGTAAACTACGGCTGACTAATCCGATATTTTCATGCTAACGGAGCATCAATATTCTTTATTCTCCTATATCTCCATGTAGGACGAGGAATTTACTACGGCTCCTATACATATACAGAAACCTGAAACATTGGCATCCTACTTTTATTCATAACTATAGCTACAGCCTTCATAGGATATGTCCTTCCCTGAGGACAAATATCATTCTGAGGAGCGACCGTCATTACTAATCTCTTATCCGCAATCCCTTATGTCGGTACAACTCTAGTCGAATGAATCTGAGGAGGATATTCAGTAGACAAAGCGACCTTAACTCGATTCTTCGCCTTCCATTTTATTATACCATTCATTATTGCAACCATGATTATAATCCATCTTTTATTCCTTCACGAAACAGGATCAAACAACCCCTCAGGCCTAAACTCTGACTCAGACAAAATTCCATTCCACCCATACTACTCAATTAAAGATATTCTAGGACTCATTCTCATATTACTAATTCTTCTAATTCTAACCTTATTCTCACCAGACCTCCTAGGAGATCCCGACAACTATACTCCAGCAAA-CCCCTTAAATACACCCCCACATATTAAACCAGAATGATATTTCCTGTTTGCATACGCTATTCTCCGTTCAATCCCCAACAAACTAGGAGGAGTACTGGCCCTAATCCTCTCAATTCTTGTCCTAGCCCTAATGCCACTCCTACATTTCTCAAAACAACGAAATATGTCGTACCGTCCTATCAGCCAGTGTTTATTATGATTACTAGCAGCAAATCTACTTGTCCTGACATGAATCGGCGGTCAACCAGTTGAACACCCATTTATCCTCATTGGTCAATTAGCCTCCATTACTTATTTTTTCATTATCCTAATCCTTATACCTCTAACAAGCATAATAGAAAACAAGCTTCTAAAATGAAGA
C_boliviensis_Manso_138          ---------------------CACCCACTCATTAAAATCATCAACCACTCATTCATTGACCTCCCAACCCCATCCAACATCTCAGCATGATGAAATTTTGGATCCTTATTAGGTGTCTGCCTGCTGCTACAAATTATTACAGGCTTATTTCTAGCTATACATTATACTGCAGACACAAGCACAGCATTCTCATCAGTAACCCATATTTGCCGAGACGTAAACTACGGCTGACTAATCCGATATTTTCATGCTAACGGAGCATCAATATTTTTTATTCTCCTATATCTCCATGTAGGACGAGGAATTTACTACGGCTCCTATACATATACAGAAACCTGAAACATTGGCATCCTACTTTTATTCATAACTATAGCTACAGCCTTCATAGGATATGTCCTTCCCTGAGGACAAATATCATTCTGAGGAGCGACCGTCATTACTAATCTCTTATCCGCAATCCCTTATGTCGGTACAACTCTAGTCGAATGAATCTGAGGAGGATATTCAGTAGACAAAGCGACCTTAACTCGATTCTTCGCCTTCCATTTTATTATACCATTCATTATTGCAACCATGATTATAATCCATCTTTTATTCCTTCACGAAACAGGATCAAACAACCCCTCAGGCCTAAACTCTGACTCAGACAAAATTCCATTCCACCCATACTACTCAATTAAAGATATTCTAGGACTCATTCTCATATTACTAATCCTTCTAATTCTAACCTTATTCTCACCAGACCTCCTAGGAGATCCCGACAACTATACTCCAGCAAA-CCCCTTAAATACACCCCCACATATTAAACCAGAATGATATTTCCTGTTTGCATACGCTATTCTCCGTTCAATCCCCAACAAACTAGGAGGAGTACTGGCCCTAATCCTCTCAATTCTTGTCCTAGCCCTAATGCCACTCCTACATTCCTCAAAACAACGAAATATGTCGTACCGTCCTATCAGCCAGTGTTTATTATGATTACTAGCAGCAAATCTACTTGTCCTGACGTGAATCGGCGGTCAACCAGTTGAACACCCATTTATCCTCATTGGTCAATTAGCCTCCATTACTTATTTTTTCATTATCCTAATCCTTATACCTCTAACAAGCATAATAGAAAACAAGCTTCTAAAA------
C_boliviensis_Manso_212          --------TATCCAAATATCTCACCCACTCATTAAAATCATCAACCACTCATTCATTGACCTCCCAACCCCATCCAACATCTCAGCATGATGAAATTTTGGATCCTTATTAGGTGTCTGCCTGCTGCTACAAATTATTACAGGCTTATTTCTAGCTATACATTATACTGCAGACACAAGCACAGCATTCTCATCAGTAACCCATATTTGCCGAGACGTAAACTACGGCTGACTAATCCGATATTTTCATGCTAACGGAGCATCAATATTTTTTATTCTCCTATATCTCCATGTAGGACGAGGAATTTACTACGGCTCCTATACATATACAGAAACCTGAAACATTGGCATCCTACTTTTATTCATAACTATAGCTACAGCCTTCATAGGATATGTCCTTCCCTGAGGACAAATATCATTCTGAGGAGCGACCGTCATTACTAATCTCTTATCCGCAATCCCTTATGTCGGTACAACTCTAGTCGAATGAATCTGAGGAGGATATTCAGTAGACAAAGCGACCTTAACTCGATTCTTCGCCTTCCATTTTATTATACCATTCATTATTGCAACCATGATTATAATCCATCTTTTATTCCTTCACGAAACAGGATCAAACAACCCCTCAGGCCTAAACTCTGACTCAGACAAAATTCCATTCCACCCATACTACTCAATTAAAGATATTCTAGGACTCATTCTCATATTACTAATCCTTCTAATTCTAACCTTATTCTCACCAGACCTCCTAGGAGATCCCGACAACTATACTCCAGCAAA-CCCCTTAAATACACCCCCACATATTAAACCAGAATGATATTTCCTGTTTGCATACGCTATTCTCCGTTCAATCCCCAACAAACTAGGAGGAGTACTGGCCCTAATCCTCTCAATTCTTGTCCTAGCCCTAATGCCACTCCTACATTCCTCAAAACAACGAAATATGTCGTACCGTCCTATCAGCCAGTGTTTATTATGATTACTAGCAGCAAATCTACTTGTCCTGACATGAATCGGCGGTCAACCAGTTGAACACCCATTTATCCTCATTGGTCAATTAGCCTCCATTACTTATTTTTTCATTATCCTAGTCCTTATACCTCTAACAAGCATAATAGAAAACAAGCTTCTAAAATGAAGA
C_boliviensis_Manso_849          ATGACCAATATCCGAAAATCTCACCCACTCATTAAAATCATCAACCACTCATTCATTGACCTCCCAACCCCATCCAACATCTCAGCATGATGAAATTTTGGATCCTTATTAGGTGTCTGCCTGCTGCTACAAATTATTACAGGCTTATTTCTAGCTATACATTATACTGCAGACACAAGCACAGCATTCTCATCAGTAACCCATATTTGCCGAGACGTAAACTACGGCTGACTAATCCGATATTTTCATGCTAACGGAGCATCAATATTTTTTATTCTCCTATATCTCCATGTAGGACGAGGAATTTACTACGGCTCCTATACATATACAGAAACCTGAAACATTGGCATCCTACTTTTATTCATAACTATAGCTACAGCCTTCATAGGATATGTTCTTCCCTGAGGACAAATATCATTCTGAGGAGCGACCGTCATTACTAATCTCTTATCCGCAATCCCTTATGTCGGTACAACTCTAGTCGAATGAATCTGAGGAGGATATTCAGTAGACAAAGCGACCTTAACTCGATTCTTCGCCTTCCATTTTATTATACCATTCATTATTGCAACCATGATTATAATCCATCTTTTATTCCTTCACGAAACAGGATCAAACAACCCCTCAGGCCTAAACTCTGACTCAGACAAAATTCCATTCCACCCATACTACTCAATTAAAGATATTCTAGGACTCATTCTCATATTACTAATCCTTCTAACTCTAACCTTATTCTCACCAGACCTCCTAGGAGATCCCGACAACTATACTCCAGCAAA-CCCCTTAAATACACCCCCACATATTAAACCAGAATGATATTTCCTGTTTGCATACGCTATTCTCCGTTCAATCCCCAACAAACTAGGAGGAGTACTGGCCTTAATCCTCTCAATTCTTGTCCTAGCCCTAATGCCACTCCTACATTCCTCAAAACAACGAAATATGTCGTACCGTCCTATCAGCCAGTGTTTATTATGATTACTAGCAGCAAATCTACTTGTCCTGACATGAATCGGCGGTCAACCAGTTGAACACCCATTTATCCTCATTGGTCAATTAGCCTCCATTACTTATTTTTTCATTATCCTAATCCTTATACCTCTAACAAGCATAATAGAAAACA-----------------
C_ichillus_TTU_115491            -----------------------------------------------------------------------------------------------------------------TGTCTGCCTACTGCTACAAATCATTACAGGCTTATTTCTAGCTATACATTATACTGCAGACACAAGCACAGCATTCTCATCAGTAGCTCATATTTGCCGAGATGTAAACTACGGCTGACTAATTCGATATCTCCATGCTAATGGAGCATCAATATTTTTTATTCTCTTATATCTCCATGTAGGACGAGGAATTTATTATGGTTCCTACACATATACAGAAACCTGAAATGTCGGCATTCTCCTCTTATTTATAACTATAGCCACGGCCTTCATAGGATACGTTCTCCCCTGAGGACAAATATCATTTTGAGGAGCAACTGTCATCACTAACCTCCTATCCGCAATCCCTTATATTGGTACAACCCTAGTTGAATGAATCTGAGGAGGATATTCAGTAGATAAGGCAACCTTAACCCGATTCTTCGCCTTCCATTTTATTATACCATTCATTATCACGGCCTTGATTATAACTCACCTTATATTTCTTCACGAAACAGGATCAAATAACCCCTCAGGCCTAAACTCCGACTCGGACAAAATTCCATTTCATCCATACTATTCAATTAAGGATATCCTAGGACTTATTCTCATATTACTAATTCTTCTAATTTTAACCTTATTCTCACCAGACCTCCTAGGAGACCCTGATAACTATACTCCAGCAAA-CCCCTTAAACACACCCCCGCATATTAAGCCAGAATGATATTTCCTGTTTGCATACGCTATTCTCCGCTCAATCCCCAACAAACTAGGAGGAGTACTAGCCTTAATCCTCTCAATTCTTATTCTAGCCCTAATACCACTCCTACATTCCTCAAAACAACGAAATATATCATTTCGTCCCATCAGCCAGTGCTTATTATGAATACTAGTAGCAAATCTACTCATCCTGACATGAATTGGCGGTCAACCAGTTGAACATCCATTCATCCTCATTGGCCAACTAGCCTCCATTACTTATTTCTCTATCATCCTAATCCTTATACCCCTAACAAGCATGATAGAAAACAAATTTCTTAAATGAAGA
C_insidiosus_UFES136             ATGACCAATATCCGAAAATCACATCCACTTATTAAAATCATTAATCACTCATTCATTGATCTCCCAACCCCATCCAACATTTCAGCATGATGGAACTTTGGATCCTTACTAGGTGTTTGCCTACTGCTACAAATCATTACAGGCTTATTTCTGGCCATGCATTATACTGCGGACACAAGCACAGCATTCTGATCAGTAATTCATATCTGCCGAGATGTAAACTATGGTTGACTAATTCGATATCTCCATGCTAACGGAGCATCAATATTTTTTATACTCCTATATCTTCACGTAGGACGAGGAATTTACTATGGTTCCTACACATATACAGAAACCTGAAATGTCGGCATTCTTCTTTTGTTTGTAACTATAGCCACAGCCTTCATAGGATACGTCCTTCCCTGAGGACAAATATCATTCTGAGGAGCAACTGTCATCACTAATCTCCTATCCGCAATCCCCTATGTTGGTACAACCGTAGTTGAATGAATCTGAGGAGGGTATTCGGTAGATAAAGCAACCTTAACTCGATTCTTCACCTTCCATTTTATTATACCATTTGTTATTACGGCTTTAATTATAATTCACCTTTTATTCCTCCACGAAACAGGATCAAACAATCCCTCAGGCCTTAACTCCGACTCGGACAAAATCCCATTCCACCCATACTACTCAATTAAAGATATTCTAGGACTCATTCTTATATTATTAACCCTCCTAATTTTAACCTTATTCTCACCAGACCTCCTAGGAGACCCTGACAACTATACCCCAGCAAA-TCCCTTAAATACACCCCCACAT---------------------------------------------------------------------------------------------------------------------------------------------------------------------------------------------------------------------------------------------------------------------------------------------------------------------------------------------------
C_longicaudatus_AMNH_273130      ----------------------------------------TCAACCACTCATTCATTGACCTCCCAACCCCATCCAACATCTCAGCATGATGAAATTTTGGATCCTTATTAGGTGTCTGCCTGCTGCTACAAATTATTACAGGCTTATTTCTAGCTATACATTATACTGCAGACACAAGCACAGCATTCTCATCAGTAACCCATATTTGCCGAGACGTAAACTACGGCTGACTAATCCGATATTTTCATGCTAACGGAGCATCAATATTTTTTATTCTCCTATATCTCCATGTAGGACGAGGAATTTACTACGGCTCCTATACATATACAGAAACCTGAAACATTGGCATCCTACTTTTATTCATAACTATAGCTACAGCCTTCATAGGATATGTCCTTCCTTGAGGACAAATATCATTCTGAGGAGCGACCGTCATTACTAATCTCTTATCCGCAATCCCTTATGTCGGTACAACTCTAGTCGAATGAATCTGAGGAGGATATTCAGTAGACAAAGCGACCTTAACTCGATTCTTCGCCTTCCATTTTATTATACCATTCATTATTGCAACCATGATTATAATCCATCTTTTATTCCTTCACGAAACAGGATCAAACAACCCCTCAGGCCTAAACTCTGACTCAGACAAAATTCCATTCCACCCATACTACTCAATTAAAGACATTCTAGGACTCATTCTCATATTACTAATCCTTCTAATTCTAACCTTATTCTCACCAGACCTCCTAGGAGATCCCGACAACTATACTCCAGCAAA-CCCCTTAAATACACCCCCACATA--------------------------------------------------------------------------------------------------------------------------------------------------------------------------------------------------------------------------------------------------------------------------------------------------------------------------------------------------
C_longicaudatus_EBRG_23415       ----CCAATATCCGAAAATCTCACCCACTCATTAAAATCATAAACCACTCATTCATTGACCTCCCAACCCCATCCAACATCTCAGCATGATGAAATTTTGGATCCTTATTAGGTGTCTGCCTGCTGCTACAAATTATTACAGGCTTATTTCTAGCTATACATTATACTGCAGACACAAACACAGCATTCTCATCAGTAACCCATATTTGCCGAGACGTAAACTACGGCTGACTAATCCGATATTTTCATGCTAACGGAGCATCAATATTTTTTATTCTCCTATATCTCCATGTAGGACGAGGAATTTACTACGGCTCCTATACATATACAGAAACCTGAAACATTGGCATCCTACTTTTATTCATAACTATAGCTACAGCCTTCATAGGATATGTCCTTCCTTGAGGACAAATATCATTCTGAGGAGCGACCGTCATTACTAATCTCTTATCCGCAATCCCTTATGTCGGTACAACTCTAGTCGAATGAATCTGAGGAGGATATTCAGTAGACAAAGCGACCTTAACTCGATTCTTCGCCTTCCATTTTATTATACCATTCATTATTGCAACCATGATTATAATCCATCTTTTATTCCTTCACGAAACAGGATCAAACAACCCCTCAGGCCTAAACTCTGACTCAGACAAAATTCCATTCCACCCATACTACTCAATTAAAGATATTCTAGGACTCATTCTCATATTACTAATCCTTCTAATTCTAACCTTATTCTCACCAGACCTCCTAGGAGATCCCGACAACTATACTCCAGCAAA-CCCCTTAAATACACCCCCACATA--------------------------------------------------------------------------------------------------------------------------------------------------------------------------------------------------------------------------------------------------------------------------------------------------------------------------------------------------
C_longicaudatus_IAvH_6786        ATGACCAATATCCGAAAATCTCACCCACTCATTAAAATCATCAACCACTCATTCATTGACCTCCCAACCCCATCCAACATCTCAGCATGATGAAATTTTGGATCCTTATTAGGTGTCTGCCTGCTGCTACAAATTATTACAGGCTTATTTCTAGCTATACATTATACTGCAGACACAAACACAGCATTCTCATCAGTAACCCATATTTGCCGAGACGTAAACTACGGCTGACTAATCCGATATTTTCATGCTAACGGAGCATCAATATTTTTTATTCTCCTATATCTCCATGTAGGACGAGGAATTTACTACGGCTCCTATACATATACAGAAACCTGAAACATTGGCATCCTACTTTTATTCATAACTATAGCTACAGCCTTCATAGGATATGTCCTTCCTTGAGGACAAATATCATTCTGAGGAGCGACCGTCATTACTAATCTCTTATCCGCAATCCCTTATGTCGGTACAACTCTAGTCGAATGAATCTGAGGAGGATATTCAGTAGACAAAGCGACCTTAACTCGATTCTTCGCCTTCCATTTTATTATACCATTCATTATTGCAACCATGATTATAATCCATCTTTTATTCCTTCACGAAACAGGATCAAACAACCCCTCAGGCCTAAACTCTGACTCAGACAAAATTCCATTCCACCCATACTACTCAATTAAAGATATTCTAGGACTCATTCTCATATTACTAATCCTTCTAATTCTAACCTTATTCTCACCAGACCTCCTAGGAGATCCCGACAACTATACTCCAGCAAA-CCCCTTAAATACACCCCCACATATTAAACCAGAATGATATTTCCTGTTTGCATACGCTATTCTCCGTTCAATCCCCAACAAACTAGGAGGAGTACTGGCCCTAATCCTCTCAATTCTTGTCCTAGCCCTAATGCCACTCCTACATTCCTCAAAACAACGAAATATATCGTACCGTCCTATCAGCCAGTGTTTATTATGATTACTAGCAGCAAATCTACTTGTCCTGACATGAATCGGCGGTCAACCAGTTGAACACCCATTTATCCTCATTGGTCAATTAGCCTCCATTACTTATTTTTTCATTATCCTAATCCTTATACCTCTAACAAGCATAATAGAAAACAAGCTTCTAAAATGAAGA
C_longicaudatus_INPA_2875        --------------AAAATCTCACCCACTCATTAAAATCATCAACCACTCATTCATTGACCTCCCAACCCCATCCAACATCTCAGCATGATGAAATTTTGGATCCTTATTAGGTGTCTGCCTGCTGCTACAAATTATTACAGGCTTATTTCTAGCTATACATTATACTGCAGACACAAGCACAGCATTCTCATCAGTAACCCATATTTGCCGAGACGTAAACTACGGCTGACTAATCCGATATTTTCATGCTAACGGAGCATCAATATTTTTTATTCTCCTATATCTCCATGTAGGACGAGGAATTTACTACGGCTCCTATACATATACAGAAACCTGAAACATTGGCATCCTACTTTTATTCATAACTATAGCTACAGCCTTCATAGGATATGTCCTTCCTTGAGGACAAATATCATTCTGAGGAGCGACCGTCATTACTAATCTCTTATCCGCAATCCCTTATGTCGGTACAACTCTAGTCGAATGAATCTGAGGAGGATATTCAGTAGACAAAGCGACCTTAACTCGATTCTTCGCCTTCCATTTTATTATACCATTCATTATTGCAACCATGATTATAGTCCATCTTTTATTCCTTCACGAAACAGGATCAAACAACCCCTCAGGCCTAAACTCTGACTCAGACAAAATTCCATTCCACCCATACTACTCAATTAAAGATATTCTAGGACTCATTCTCATATTACTAATCCTTCTAATTCTAACCTTATTCTCACCAGACCTCCTAGGAGATCCCGACAACTATACTCCAGCAAA-CCCCTTAAATACACCCCCACATA--------------------------------------------------------------------------------------------------------------------------------------------------------------------------------------------------------------------------------------------------------------------------------------------------------------------------------------------------
C_longicaudatus_MNFS_1016        ATGACCAATATCCGAAAATCTCACCCACTTATTAAAATCATCAACCACTCATTCATTGACCTCCCAACCCCATCCAACATCTCAGCATGATGAAATTTTGGATCCTTATTAGGTGTCTGCCTGCTGCTACAAATTATTACAGGCTTATTTCTAGCTATACATTATACTGCAGACACAAGCACAGCATTCTCATCAGTAACCCATATTTGCCGAGACGTAAACTACGGCTGACTAATCCGATATTTTCATGCTAACGGAGCATCAATATTTTTTATTCTCCTATATCTCCATGTAGGACGAGGAATTTACTACGGCTCCTATACATATACAGAAACCTGAAACATTGGCATCCTACTTTTATTCATAACTATAGCTACAGCCTTCATAGGATATGTCCTTCCTTGAGGACAAATATCATTCTGAGGAGCGACCGTCATTACTAATCTCTTATCCGCAATCCCTTATGTCGGTACAACTCTAGTCGAATGAATCTGAGGAGGATATTCAGTAGACAAAGCGACCTTAACTCGATTCTTCGCCTTCCATTTTATTATACCATTCATTATTGCAACCATGATTATAATCCATCTTTTATTCCTTCACGAAACAGGATCCAACAACCCCTCAGGCCTAAACTCTGACTCAGACAAAATTCCATTCCACCCATACTACTCAATTAAAGATATTCTAGGACTCATTCTCATATTACTAATCCTTCTAATTTCAACCTTATTCTCACCAGACCTCCTAGGAGATCCCGACAACTATACTCCAGCAAA-CCCCTTAAATACACCCCCACATATTAAACCAGAATGGTATTTCCTGTTTGCATACGCTATTCTCCGTTCAATCCCCAACAAACTAGGAGGAGTACTGGCCCTAATCCTCTCAATTCTTGTCCTAGCCCTAATGCCACTCCTACATTCCTCAAAACAACGAAATATATCGTACCGTCCTATCAGCCAGTGTTTATTATGATTACTAGCAGCAAATCTACTTGTCCTGACATGAATCGGCGGTCAACCAGTTGAACACCCATTTATCCTCATTGGTCAATTAGCCTCCATTACTTATTTTTTCATTATCCTAATCCTTATACCTCTAACAAGCATAATAGAAAACAAGCTTCTAAAATGAAGA
C_longicaudatus_MNFS_439         ATGACCAATATCCGAAAATCTCACCCACTCATTAAAATCATCAACCACTCATTCATTGACCTCCCAACCCCATCCAACATCTCAGCATGATGAAATTTTGGATCCTTATTAGGTGTCTGCCTGCTGCTACAAATTATTACAGGCTTATTTCTAGCTATACATTATACTGCAGACACAAGCACAGCATTCTCATCAGTAACCCATATTTGCCGAGACGTAAACTACGGCTGACTAATCCGATATTTTCATGCTAACGGAGCATCAATATTTTTTATTCTCCTATATCTCCATGTAGGACGAGGAATTTACTACGGCTCCTATACATATACAGAAACCTGAAACATTGGCATCCTACTTTTATTCATAACTATAGCTACAGCCTTCATAGGATATGTCCTTCCTTGAGGACAAATATCATTCTGAGGAGCGACCGTCATTACTAATCTCTTATCCGCAATCCCTTATGTCGGTACAACTCTAGTCGAATGAATCTGAGGAGGATATTCAGTAGACAAAGCGACCTTAACTCGATTCTTCGCCTTCCATTTTATTATACCATTCATTATTGCAACCATGATTATAGTCCATCTTTTATTCCTTCACGAAACAGGATCCAACAACCCCTCAGGCCTAAACTCTGACTCAGACAAAATTCCATTCCACCCATACTACTCAATTAAAGATATTCTAGGACTCATTCTCATATTACTAATCCTTCTAATTTCAACCTTATTCTCACCAGACCTCCTAGGAGATCCCGACAACTATACTCCAGCAAA-CCCCTTAAATACACCCCCACATATTAAACCAGAATGATATTTCCTGTTTGCATACGCTATTCTCCGTTCAATCCCCAACAAACTAGGAGGAGTACTGGCCCTAATCCTCTCAATTCTTGTCCTAGCCCTAATGCCACTCCTACATTCCTCAAAACAACGAAATATGTCGTACCGTCCTATCAGCCAGTGCTTATTATGATTACTAGCAGCAAATCTACTTGTCCTGACATGAATCGGCGGTCAACCAGTTGAACACCCATTTATCCTCATTGGTCAACTAGCCTCCATTACTTATTTTTTCATTATCCTAATCCTTATACCTCTAACAAGCATAATAGAAAACAAGCTTCTAAAATGAAGA
C_longicaudatus_MNHN_1997.643    ATGACCAATATCCGAAAATCTCACCCACTCATTAAAATCATCAACCACTCATTCATTGACCTCCCAACCCCATCCAACATCTCAGCATGATGAAATTTTGGATCCTTATTAGGTGTCTGCCTGCTGCTACAAATTATTACAGGCTTATTTCTAGCTATACATTATACTGCAGACACAAGCACAGCATTCTCATCAGTAACCCATATTTGCCGAGACGTAAACTACGGCTGACTAATCCGATATTTTCATGCTAACGGAGCATCAATATTTTTTATTCTCCTATATCTCCATGTAGGACGAGGAATTTACTACGGCTCCTATACATATACAGAAACCTGAAACATTGGCATCCTACTTTTATTCATAACTATAGCTACAGCCTTCATAGGATATGTCCTTCCTTGAGGACAAATATCATTCTGAGGAGCGACCGTCATTACTAATCTCTTATCCGCAATCCCTTATGTCGGTACAACTCTAGTCGAATGAATCTGAGGAGGATATTCAGTAGACAAAGCGACCTTAACTCGATTCTTCGCCTTCCATTTTATTATACCATTCATTATTGCAACCATGATTATAATCCATCTTTTATTTCTTCACGAAACAGGATCAAACAACCCCTCAGGCCTAAACTCTGACTCAGACAAAATTCCATTCCACCCATACTACTCAATTAAAGATATTCTAGGACTCGTTCTCATATTACTAATCCTTCTAATTCTAACCTTATTCTCACCAGACCTCCTAGGAGATCCCGACAACTATACTCCAGCAAA-CCCCTTAAATACACCC---------------------------------------------------------------------------------------------------------------------------------------------------------------------------------------------------------------------------------------------------------------------------------------------------------------------------------------------------------
C_longicaudatus_MUSM_15324       ----------------------------------------TCAACCACTCATTCATTGACCTCCCAACCCCATCCAACATCTCAGCATGATGAAATTTTGGATCCTTATTAGGTGTCTGCCTGCTGCTACAAATTATTACAGGCTTATTTCTAGCTATACATTATACTGCAGACACAAGCACAGCATTCTCATCAGTAACCCATATTTGCCGAGACGTAAACTACGGCTGACTAATCCGATATTTTCATGCTAACGGAGCATCAATATTTTTTATTCTCCTATATCTCCATGTAGGACGAGGAATTTACTACGGCTCCTATACATATACAGAAACCTGAAACATTGGCATCCTACTTTTATTCATAACTATAGCTACAGCCTTCATAGGATATGTCCTTCCTTGAGGACAAATATCATTCTGAGGAGCGACCGTCATTACTAATCTCTTATCCGCAATCCCTTATGTCGGTACAACTCTAGTCGAATGAATCTGAGGAGGATATTCAGTAGACAAAGCGACCTTAACTCGATTCTTCGCCTTCCATTTTATTATACCATTCATTATTGCAACCATGATTATAATCCATCTTTTATTCCTTCACGAAACAGGATCAAACAACCCCTCAGGCCTAAACTCTGACTCAGACAAAATTCCATTCCACCCATACTACTCAATTAAAGATATTCTAGGACTCATTCTCATATTACTAATCCTTCTAATTCTAACCTTATTCTCACCAGACCTCCTAGGAGATCCCGACAACTATACTCCAGCAAA-CCCCTTAAATACACCCCCACATA--------------------------------------------------------------------------------------------------------------------------------------------------------------------------------------------------------------------------------------------------------------------------------------------------------------------------------------------------
C_longicaudatus_MVZ_155200       ----------------------------------AAATCATCAACCACTCATTCATTGACCTCCCAACCCCATCCAACATCTCAGCATGATGAAATTTTGGATCCTTATTAGGTGTCTGCCTGCTGCTACAAATTATTACAGGCTTATTTCTAGCTATACATTATACTGCAGACACAAGCACAGCATTCTCATCAGTAACTCATATTTGCCGAGACGTAAACTACGGCTGACTAATCCGATATTTTCATGCTAACGGAGCATCAATATTTTTTATTCTCCTATATCTCCATGTAGGACGAGGAATTTACTACGGCTCCTATACATATACAGAAACCTGAAACATTGGCATCCTACTTTTATTCATAACTATAGCTACAGCCTTCATAGGATATGTCCTTCCTTGAGGACAAATATCATTCTGAGGAGCGACCGTCATTACTAATCTCTTATCCGCAATCCCTTATGTCGGTACAACTCTAGTCGAATGAATCTGAGGAGGATATTCAGTAGACAAAGCGACCTTAACTCGATTCTTCGCCTTCCATTTTATTATACCATTCATTATTGCAACCATGATTATAATCCATCTTTTATTCCTTCACGAAACAGGATCAAACAACCCCTCAGGCCTAAACTCTGACTCAGACAAAATTCCATTCCACCCATACTACTCAATTAAAGATATTCTAGGACTCATTCTCATATTACTAATCCTTCTAATTCTAACCCTATTCTCACCAGACCTCCTAGGAGATCCCGACAACTATACTCCAGCAAA-CCCCTTAAATACACCCCCACATA--------------------------------------------------------------------------------------------------------------------------------------------------------------------------------------------------------------------------------------------------------------------------------------------------------------------------------------------------
C_longicaudatus_MVZ_191349       ------------------------------ATTAAAATCATCAACCACTCATTCATTGACCTCCCAACCCCATCCAACATCTCAGCATGATGAAATTTTGGATCCTTATTAGGTGTCTGCCTGCTGCTACAAATTATTACAGGCTTATTTCTAGCTATACATTATACTGCAGACACAAGCACAGCATTCTCATCAGTAACCCATATTTGCCGAGACGTAAACTACGGCTGACTAATCCGATATTTTCATGCTAACGGAGCATCAATATTTTTTATTCTCCTATATCTCCATGTAGGACGAGGAATTTACTACGGCTCCTATACATATACAGAAACCTGAAACATTGGCATCCTACTTTTATTCATAACTATAGCTACAGCCTTCATAGGATATGTCCTTCCTTGAGGACAAATATCATTCTGAGGAGCGACCGTCATTACTAATCTCTTATCCGCAATCCCTTATGTCGGTACAACTCTAGTCGAATGAATCTGAGGAGGATATTCAGTAGACAAAGCGACCTTAACTCGATTCTTCGCCTTCCATTTTATTATACCATTCATTATTGCAACCATGATTATAATCCATCTTTTATTCCTTCACGAAACAGGATCAAACAACCCCTCAGGCCTAAACTCTGACTCAGACAAAATTCCATTCCACCCATACTACTCAATTAAAGATATTCTAGGACTCATTCTCATATTACTAATCCTTCTAATTCTAACCTTATTCTCACCAGACCTCCTAGGAGATCCCGACAACTATACTCCAGCAAA-CCCCTTAAATACACCCCCACATA--------------------------------------------------------------------------------------------------------------------------------------------------------------------------------------------------------------------------------------------------------------------------------------------------------------------------------------------------
C_longicaudatus_MVZ155201        ------------------------------ATTAAAATCATCAACCACTCATTCATTGACCTCCCAACCCCATCCAACATCTCAGCATGATGAAATTTTGGATCCTTATTAGGTGTCTGCCTGCTGCTACAAATTATTACAGGCTTATTTCTAGCTATACATTATACTGCAGACACAAGCACAGCATTCTCATCAGTAACCCATATTTGCCGAGACGTAAACTACGGCTGACTAATCCGATATTTTCATGCTAACGGAGCATCAATATTTTTTATTCTCCTATATCTCCATGTAGGACGAGGAATTTACTACGGCTCCTATACATATACAGAAACCTGAAACATTGGCATCCTACTTTTATTCATAACTATAGCTACAGCCTTCATAGGATATGTCCTTCCTTGAGGACAAATATCATTCTGAGGAGCGACCGTCATTACTAATCTCTTATCCGCAATCCCTTATGTCGGTACAACTCTAGTCGAATGAATCTGAGGAGGATATTCAGTAGACAAAGCGACCTTAACTCGATTCTTCGCCTTCCATTTTATTATACCATTCATTATTGCAACCATGATTATAATCCATCTTTTATTCCTTCACGAAACAGGATCAAACAACCCCTCAGGCCTAAACTCTGACTCAGACAAAATTCCATTCCACCCATACTACTCAATTAAAGATATTCTAGGACTCATTCTCATATTACTAATCCTTCTAATTCTAACCTTATTCTCACCAGACCTCCTAGGAGATCCCGACAACTATACTCCAGCAAA-CCCCTTAAATACACCCCCACATA--------------------------------------------------------------------------------------------------------------------------------------------------------------------------------------------------------------------------------------------------------------------------------------------------------------------------------------------------
C_longicaudatus_USNM_281898      ATGACCAATATCCGAAAATCTCACCCACTCATTAAAATCATCAACCACTCATTCATTGACCTCCCAACCCCATCCAACATCTCAGCATGATGAAATTTTGGATCCTTATTAGGTGTCTGCCTGCTGCTACAAATTATTACAGGCTTATTTCTAGCTATACATTATACTGCAGACACAAACACAGCATTCTCATCAGTAACCCATATTTGCCGAGACGTAAACTACGGCTGACTAATCCGATATTTTCATGCTAACGGAGCATCAATATTTTTTATTCTCCTATATCTCCATGTAGGACGAGGAATTTACTACGGCTCCTATACATATACAGAAACCTGAAACATTGGCATCCTACTTTTATTCATAACTATAGCTACAGCCTTCATAGGATATGTCCTTCCTTGAGGACAAATATCATTCTGAGGAGCGACCGTCATTACTAATCTCTTATCCGCAATCCCTTATGTCGGTACAACTCTAGTCGAATGAATCTGAGGAGGATATTCAGTAGACAAAGCGACCTTAACTCGATTCTTCGCCTTCCATTTTATTATACCATTCATTATTGCAACCATGATTATAATCCATCTTTTATTCCTTCACGAAACAGGATCAAACAACCCCTCAGGCCTAAACTCTGACTCAGACAAAATTCCATTCCACCCATACTACTCAATTAAAGATATTCTAGGACTCATTCTCATATTACTAATCCTTCTAATTCTAACCTTATTCTCACCAGACCTCCTAGGAGATCCCGACAACTATACTCCAGCAAA-CCCCTTAAATACACCCCCACATA--------------------------------------------------------------------------------------------------------------------------------------------------------------------------------------------------------------------------------------------------------------------------------------------------------------------------------------------------
C_longicaudatus_USNM_281904      ----------------------------------------------------------------------------------------------------------------------------TGCTACAAATTATTACAGGCTTATTTCTAGCTATACATTATACTGCAGACACAAACACAGCATTCTCATCAGTAACCCATATTTGCCGAGACGTAAACTACGGCTGACTAATCCGATATTTTCATGCTAACGGAGCATCAATATTTTTTATTCTCCTTTATCTCCATGTAGGACGAGGAATTTACTACGGCTCCTATACATATACAGAAACCTGAAACATTGGCATCCTACTTTTATTCATAACTATAGCTACAGCCTTCATAGGATATGTCCTTCCTTGAGGACAAATATCATTCTGAGGAGCGACCGTCATTACTAATCTCTTATCCGCAATCCCTTATGTCGGTATAACTCTAGTCGAATGAATCTGAGGAGGATATTCAGTAGACAAAGCGACCTTAACTCGATTCTTCGCCTTCCATTTTATTATACCATTCATTATTGCAACCATGATTATAATCCATCTTTTATTCCTTCACGAAACAGGATCAAACAACCCCTCAGGCCTAAACTCTGACTCAGACAAAATTCCATTCCACCCATACTACTCAATTAAAGATATTCTAGGACTCATTCTCATATTACTAATCCTTCTAATTCTAACCTTATTCTCACCAGACCTCCTAGGAGATCCCGACAACTATACTCCAGCAAA-CCCCTTAAATACACCCCCACATA--------------------------------------------------------------------------------------------------------------------------------------------------------------------------------------------------------------------------------------------------------------------------------------------------------------------------------------------------
C_longicaudatus_USNM_443409      ATGACCAATATCCGAAAATCTCACCCACTCATTAAAATCATCAACCACTCATTCATTGACCTCCCAACCCCATCCAACATCTCAGCATGATGAAATTTTGGATCCTTATTAGGTGTCTGCCTGCTGCTACAAATTATTACAGGCTTATTTCTAGCTATACATTATACTGCAGACACAAACACAGCATTCTCATCAGTAATCCATATTTGCCGAGACGTAAACTACGGCTGACTAATCCGATATTTTCATGCTAACGGAGCATCAATATTTTTTATTCTCCTATATCTCCATGTAGGACGAGGAATTTACTACGGCTCCTATACATATACAGAAACCTGAAACATTGGCATCCTACTTTTATTCATAACTATAGCTACAGCCTTCATAGGATATGTCCTTCCTTGAGGACAAATATCATTCTGAGGAGCGACCGTCATTACTAATCTCTTATCCGCAATCCCTTATGTCGGTACAACTCTAGTCGAATGAATCTGAGGAGGATATTCAGTAGACAAAGCGACCTTAACTCGATTCTTCGCCTTCCATTTTATTATACCATTCATTATTGCAACCATGATTATAATCCATCTTTTATTCCTTCACGAAACAGGATCAAACAACCCCTCAGGCCTAAACTCTGACTCAGACAAAATTCCATTCCACCCATACTACTCAATTAAAGATATTCTAGGACTCATTCTCATATTACTAATCCTTCTAACTCTAACCTTATTCTCACCAGACCTCCTAGGAGATCCCGACAACTATACTCCAGCAAA-CCCCTTAAATACACCCCCACATA--------------------------------------------------------------------------------------------------------------------------------------------------------------------------------------------------------------------------------------------------------------------------------------------------------------------------------------------------
C_longicaudatus_USNM_528360      ATGACCAATATCCGAAAATCTCACCCACTCATTAAAATCATCAACCACTCATTCATTGACCTCCCAACCCCATCCAACATCTCAGCATGATGAAATTTTGGATCCTTATTAGGTGTCTGCCTGCTGCTACAAATTATTACAGGCTTATTTCTAGCTATACATTATACTGCAGACACAAGCACAGCATTCTCATCAGTAACCCATATTTGCCGAGACGTAAACTACGGCTGACTAATCCGATATCTTCATGCTAACGGAGCATCAATATTTTTTATTCTCCTATATCTCCATGTAGGACGAGGAATTTACTACGGCTCCTATACATATACAGAAACCTGAAACATTGGCATCCTACTTTTATTCATAACTATAGCTACAGCCTTCATAGGATATGTCCTTCCTTGAGGACAAATATCATTCTGAGGAGCGACCGTCATTACTAATCTCTTATCCGCAATCCCTTATGTCGGTACAACTCTAGTCGAATGAATCTGAGGAGGATATTCAGTAGACAAAGCGACCTTAACTCGATTCTTCGCCTTCCATTTTATTATACCATTCATTATTGCAACCATGATTATAATTCATCTTTTATTCCTTCACGAAACAGGATCAAACAACCCCTCAGGCCTAAACTCTGACTCAGACAAAATTCCATTCCACCCATACTACTCAATTAAAGATATTCTAGGACTCATTCTCACATTACTAATCCTTCTAATTCTAACCTTATTCTCACCAGACCTCCTAGGAGATCCCGACAACTATACTCCAGCAAA-CCCCTTAAATACACCCCCACATATTAAACCAGAATGATATTTCCTGTTTGCATACGCTATTCTCCGTTCAATCCCCAACAAACTAGGAGGAGTACTGGCCCTAATCCTCTCAATTCTTGTCCTAGCCCTAATGCCACTCCTACATTCCTCAAAACAACGAAATATATCGTACCGTCCTATCAGCCAGTGTTTATTATGATTACTAGCAGCAAATCTACTTGTCCTGACATGAATCGGCGGTCAACCAGTTGAACACCCATTTATCCTCATTGGTCAATTAGCCTCCATTACTTATTTTTTCATTATCCTAATCCTTATACCTCTAACAAGCATAATAGAAAACAAGCTTCTAAAATGAAGA
C_longicaudatus_USNM_560869      ATGACCAATATCCGAAAATCTCACCCACTCATTAAAATCATCAACCACTCATTCATTGACCTCCCAACCCCATCCAACATCTCAGCATGATGAAATTTTGGATCCTTATTAGGTGTCTGCCTGCTGCTACAAATTATTACAGGCTTATTTCTGGCTATACACTATACTGCAGACACAAGCACAGCATTCTCATCAGTAACCCATATTTGCCGAGACGTAAACTACGGCTGACTAATCCGATATTTTCATGCTAACGGAGCATCAATATTTTTTATTCTCCTATATCTCCATGTAGGACGAGGAATTTACTACGGCTCCTATACATATACAGAAACCTGAAACATTGGCATCCTACTTTTATTCATAACTATAGCTACAGCCTTCATAGGATATGTCCTTCCTTGAGGACAAATATCATTCTGAGGAGCGACCGTCATTACTAATCTCTTATCCGCAATCCCTTATGTCGGTACAACTCTAGTCGAATGGATCTGAGGAGGATATTCAGTAGACAAAGCGACCTTAACTCGATTCTTCGCCTTCCATTTTATTATACCATTCATTATTGCAACCATGATTATAATCCATCTTTTATTCCTTCACGAAACAGGATCAAACAACCCCTCAGGCCTAAACTCTGACTCAGACAAAATTCCATTCCACCCATACTACTCAATCAAAGATATTCTAGGACTCATTCTCATATTACTAATCCTTCTAATTCTAACCTTATTCTCACCAGACCTCCTAGGAGATCCCGACAACTATACTCCAGCAAA-CCCCTTAAATACACCCCCACATA--------------------------------------------------------------------------------------------------------------------------------------------------------------------------------------------------------------------------------------------------------------------------------------------------------------------------------------------------
C_melanurus_MNHN_1997.641        ATGACCAATATCCGAAAATCTCATCCACTTTTTAAAATTATCAACCACTCATTCATTGATCTCCCAACCCCATCTAACATTTCATCATGGTGAAATTTTGGATCCCTACTAGGTATCTGCCTGCTTCTACAAATCATTACAGGCTTATTTCTAGCCATACATTATACTGCAGACACAAGCACAGCATTTTCATCAGTAACCCATATTTGCCGAGATGTAAACTACGGCTGACTAATTCGATATCTCCATGCTAATGGAGCATCAATATTTTTTATTCTCCTATACCTTCATGTAGGACGAGGAATTTACTATGGCTCCTACACGTATACAGAAACCTGAAATGTAGGTATCATCCTTTTATTTATAACTATAGCCACAGCCTTCATAGGATACGTTCTTCCCTGAGGACAAATATCATTTTGAGGAGCAACTGTCATCACTAACCTCCTATCCGCAATCCCTTATATTGGTACAACCTTAGTCGAATGAATCTGAGGGGGATACTCAGTAGACAAAGCAACCCTAACCCGATTCTTCGCCTTCCATTTTATTATACCATTTATTATCACAGCCTTAATTATAATTCACCTTATATTTCTTCACGAAACAGGATCAAATAATCCCTCGGGCCTAAACTCCGACTCGGACAAAATTCCATTTCACCCCTACTATTCAATTAAGGATATTCTAGGACTCATTCTCATATTACTAATCCTTCTAATTTTAACCCTATTCTCACCGGACCTCCTAGGAGACCCTGACAACTATACTCCAGCAAA-TCCCCTAAACACACCCCCACATATTAAACCAGAATGATATTTCCTATTCGCATACGCTATCCTCCGCTCAATTCCCAACAAACTAGGAGGAGTCCTAGCTCTAGTACTCTCAATTCTTATCCTGGCCCTAATGCCACTTCTACATTCCTCAAAGCAACGAAATATATCATTCCGTCCCATCAGCCAATGCTTATTATGAATACTAGTAGCAAATTTACTTATCCTAACATGAATTGGCGGCCAACCAGTTGAACACCCATTTATCCTCATTGGCCAATTAGCCTCCATTACTTATTTCTCCACCATCCTAGTCCTCATACCTCTAACAAGCATAATAGAAAACAAATTCCTTAAATGAAGA
C_melanurus_UFPB_3001            ATGACCAAAATCCGAAAATCTCATCCACTTTTTAAAATTATCAACCACTCATTCATTGATCTCCCAACCCCATCTAACATTTCATCATGGGGAAATTTTGGATCCCTACTAGGTATCTGCCTGCTTCTACAAATCATTACAGGCTTATTTCTAGCCATACATTATACTGCAGACACAAGCACAGCATTTTCATCAGTAACCCATATTTGCCGAGATGTAAACTACGGCTGACTAATTCGATATCTCCATGCTAATGGAGCATCAATATTTTTTATTCTCCTATACCTTCATGTAGGACGAGGAATTTACTATGGCTCCTACACGTATACAGAAACCTGAAATGTAGGTATCATCCTTTTATTTATAACTATAGCCACAGCCTTCATAGGATACGTTCTTCCCTGAGGACAAATATCATTTTGAGGAGCAACTGTCATCACTAACCTCCTATCCGCAATCCCTTATATCGGTACAACCTTAGTTGAATGAATCTGAGGGGGATATTCAGTAGATAAAGCAACCTTAACTCGATTCTTCGCCTTCCATTTTATTATACCATTCATTATCACAGCCTTAATTATAATTCACCTTATATTTCTTCACGAAACAGGATCAAATAATCCCTCAGGCCTAAACTCCGACTCGGACAAAATTCCATTTCACCCCTACTATTCAATTAAGGATATTCTAGGACTCATTCTCATATTACTAATCCTTCTAATTTTAACCCTATTCTCACCGGACCTCCTAGGAGACCCTGACAACTATACTCCAGCAAA-TCCCCTA------------------------------------------------------------------------------------------------------------------------------------------------------------------------------------------------------------------------------------------------------------------------------------------------------------------------------------------------------------------
C_mexicanus_ASNHC_6407           ATGACCAACATCCGAAAATCTCACCCACTTATTAAAATCATCAACCACTCATTCATTGACCTCCCAACCCCATCCAACATTTCAGCATGATGAAATTTTGGATCCTTATTAGGTGTCTGCCTACTACTACAAATCATTACGGGCTTATTTCTAGCTATACATTATACCGCAGACACAAGCACAGCATTCTCATCAGTAGCCCATATTTGCCGAGATGTAAATTACGGCTGACTAATTCGATACTTTCATGCTAACGGAGCATCAATATTTTTTATTCTCCTATATCTCCACGTAGGACGAGGAATTTACTACGGCTCCTATACTTATACAGAAACCTGAAACATTGGTATCCTGCTTCTACTTATAACCATAGCTACAGCCTTCATAGGATACGTCCTTCCCTGAGGACAAATATCATTCTGAGGAGCAACCGTCATCACTAATCTCCTATCCGCAATCCCTTATGTCGGTACAACTCTAGTCGAATGAATCTGAGGGGGGTATTCAGTAGATAAAGCAACCTTAACTCGATTCTTCGCCTTCCATTTCATTATACCATTTATTATCATGACCCTAGTTATAGTTCATCTTTTATTCCTCCACGAAACAGGATCAAATAATCCCTCAGGCCTAAACTCTGACTCGGACAAAATTCCATTCCACCCATATTACTCAATTAAAGATATCCTAGGACTCATTCTCATATTACTAATCCTTCTAATTCTAACCTTATTTTCACCAGACCTCCTAGGAGATCCCGACAACTATACTCCAGCAAA-CCCCTTAAATACACCTCCGCACATTAAACCAGAATGATATTTCCTATTTGCATACGCTATTCTCCGTTCAATTCCCAATAAACTAGGAGGAGTACTAGCCTTAATCCTCTCAATTCTAATCCTAGCCCTAATGCCACTCTTACATTCCTCAAAACAACGAAATATATCGTACCGTCCTATCAGCCAGTGCTTATTATGAATGCTAGCAGCAAACCTACTCGTCTTGACATGAATCGGTGGTCAACCAGTCGAACATCCATTTATTCTCATCGGCCAATTGGCCTCCATTACTTATTTTTCCATCATCCTAATCCTTATACCCCTAACAAGCATGATAGAAAACAAATTTCTTAAATGAAGA
C_nycthemera_UFES2079            ATGACCAATATCCGAAAATCTCATCCACTTATAAAAATTATTAACCACTCATTCATCGATCTCCCAACCCCGTCCAACATTTCAGCATGATGAAACTTTGGATCCTTACTAGGTGTATGCCTACTGCTACAAATCATTACAGGCTTATTTCTAGCTATACATTATACTGCGGACACAAGCACGGCATTCTGATCAGTAACTCATATTTGCCGAGATGTAAACTATGGTTGACTAATCCGATATCTCCATGCTAATGGAGCATCAATATTTTTTATTCTTCTATACCTCCACGTAGGACGAGGAATCTACTATGGTTCCTACACATATGCAGAAACCTGAAATGTCGGCATCCTTCTTTTATTTATGATTATAGCTACAGCTTTCATAGGATACGTTCTTCCCTGAGGACAAATATCATTCTGAGGGGCGACTGTCATCACTAATATCCTATCCGCAATCCCTTATGTCGGCACAACTCTAGTTGAATGAATCTGAGGGGGGTATTCAGTAGATAAAGCAACCTTAACTCGATTCTTCGCCTTCCATTTTATTATACCATTTGTTATTACAGCCTTAATTATAATTCACCTTTTATTCCTCCATGAAACAGGATCAAACAACCCCTCGGGCCTGAACTCCGACTCGGACAAAATCCCATTTCACCCATACTACTCAATTAAAGATACTCTAGACCTCATTCTTATATTATTATTTCTTCTAATTTCAACTTTATTTTCACCCGACCTCCTAGGAGACCCAGATAACTACACCCCAGCAAA-TCCCTTAAACACACCC-------------------------------------------------------------------------------------------------------------------------------------------------------------------------------------------------------------------------------------------AACACT--------------------------------------------------------------------------------------------------------
C_nycthemera_USNM_519690         ATGACCAATATCCGAAAATCTCATCCACTTATAAAAATTATTAACCACTCATTCATCGATCTCCCAACCCCGTCCAACATTTCAGCATGATGAAACTTTGGATCTTTACTAGGTGTATGCCTACTGCTACAAATCATTACAGGCTTATTTCTAGCTATACATTATACTGCGGACACAAGCACGGCATTCTGATCAGTAACTCATATTTGCCGAGATGTAAACTATGGTTGATTAATCCGATATCTCCATGCTAATGGAGCATCAATATTTTTTATTCTTCTATACCTCCACGTAGGACGAGGAATTTACTATGGTTCCTACACATATGCAGAAACCTGAAATGTCGGCATCCTTCTTTTATTTATGATTATAGCTACAGCTTTCATAGGATACGTTCTTCCCTGAGGACAAATATCATTCTGAGGGGCGACTGTCATCACTAATATCCTATCCGCAATCCCTTATGTCGGCACAACTCTAGTTGAATGAATCTGAGGGGGGTATTCAGTAGATAAAGCAACCTTAACTCGATTCTTCGCCTTCCATTTTATTATACCATTTGTTATTACAGCCTTAATTATAATTCACCTTTTATTCCTCCATGAAACAGGATCAAACAACCCCTCGGGCTTGAACTCTGACTCGGACAAAATCCCATTCCACCCATACTACTCAATTAAAGATATTCTAGGACTCATTCTTATATTATTAACTCTCCTAATTTTAACTTTATTTTCACCGGACCTCTTAGGAGACCCCGATAACTACACCCCAGCAAA-TCCCCTAAACACACCC---------------------------------------------------------------------------------------------------------------------------------------------------------------------------------------------------------------------------------------------------------------------------------------------------------------------------------------------------------
C_nycthemera_USNM_519692         ATGACCAATATCCGAAAATCTCATCCACTTATAAAAATTATTAACCACTCATTCATCGATCTCCCAACCCCATCCAACATTTCAGCATGATGAAACTTTGGATCCTTACTAGGTGTATGCCTACTGCTACAAATCATTACAGGCTTATTTCTAGCTATACATTATACTGCGGACACAAGCACGGCATTCTGATCAGTAACTCATATTTGCCGAGATGTAAACTATGGTTGACTAATCCGATATCTCCATGCTAATGGAGCATCAATATTTTTTATTCTTCTATACCTCCACGTAGGACGAGGAATCTACTATGGTTCCTACACATATGCAGAAACCTGAAATGTCGGCATCCTCCTTTTATTTATGATTATAGCTACAGCTTTCATAGGATACGTCCTTCCCTGAGGACAAATATCATTCTGAGGGGCGACTGTCATCACCAATATTCTATCCGCAATCCCTTATGTCGGCACAACTCTAGTTGAATGAATCTGAGGGGGGTATTCAGTAGATAAAGCAACCTTAACTCGATTCTTCGCCTTCCATTTTATTATACCATTTGTTATTACAGCCTTAATTATAATTCACCTTTTATTCCTTCATGAAACAGGATCAAACAACCCCTCGGGCCTGAACTCCGACTCGGACAAAATCCCATTCCACCCATACTACTCAATTAAAGATATTCTAGGACTCATTCTTATATTACTAATTCTCCTAATTTTAACTTTATTTTCACCGGACCTCTTAGGAGACCCCGATAACTACACCCCAGCAAA-TCCCCTAAACACACC----------------------------------------------------------------------------------------------------------------------------------------------------------------------------------------------------------------------------------------------------------------------------------------------------------------------------------------------------------
C_prehensilis_MNRJ_73383         ATGACCAATATCCGAAAATCTCACCCACTCATTAAAATCATCAACCACTCATTCATTGACCTCCCAACCCCATCTAACATTTCAGCATGATGAAATTTTGGATCCTTATTAGGTGTCTGCCTACTGCTACAAATTATCACAGGCTTATTTCTAGCTATACACTATACTGCAGACACAAGCACAGCGTTCTCATCAGTAGCTCATATTTGCCGAGATGTAAACTATGGCTGACTAATCCGATATTTCCATGCTAATGGAGCATCAATATTTTTTATTCTCCTATATCTCCACGTAGGGCGAGGAATTTACTACGGCTCCTATATATATACAGAAACCTGAAATATTGGCATCCTACTTTTATTCATAACTATAGCCACAGCCTTCATAGGATACGTCCTTCCTTGAGGACAAATATCATTCTGAGGAGCAACTGTCATCACTAATCTCTTATCCGCAATCCCTTATGTCGGTACAACTCTAGTCGAATGAATCTGAGGAGGATATTCAGTAGACAAAGCAACCTTAACTCGATTCTTCGCCTTCCATTTTATTATACCATTCATTATCACGGCCCTAATTATAACCCACCTTTTATTCCTTCACGAAACAGGATCAAACAATCCCTCAGGCCTAAACTCTGACTCAGACAAAATTCCATTCCACCCATACTACTCAACTAAAGATATTTTAGGACTCATTCTCATATTACTAATCCTTCTAATCCTAACCTTATTCTCACCAGACCTCCTAGGAGATCCCGACAACTATACTCCAGCAAA-TCCCTTAAATACACCCCCACAT---------------------------------------------------------------------------------------------------------------------------------------------------------------------------------------------------------------------------------------------------------------------------------------------------------------------------------------------------
C_prehensilis_UFPB_9412          ---------------------CACCCACCCATTAAAATCATCAACCACTCATTTATTGAAAAAAAAACCCCATCTAACATTTCAGCATGATGAAATTTTCGAACATTATTAGGTGTCTGCCTACTGCTACAAATTATTACAGGCTTATTTCTAGCTATACACTACACTGCAGACACAAGCACAGCATTCTCATCAGTAGCTCATATTTGCCGAGATGTAAACTACGGCTGACTAATCCGATATTTCCATGCTAATGGAGCATCAATATTTTTTATTCTCCTATATCTCCACGTAGGGCGAGGAATTTACTACGGCTCCTATACATATACAGAAACCTGAAATATTGGCATCCTACTTTTATTCATAACTATAGCCACAGCCTTCATAGGATACGTCCTTCCTTGAGGACAAATATCATTCTGAGGAGCAACTGTCATCACTAATCTCTTATCCGCAATCCCTTATGTCGGTACAACTCTAGTCGAATGAATCTGAGGAGGATATTCAGTAGACAAAGCAACCTTAACTCGATTCTTCGCCTTCCATTTTATTATACCATTCATTATCACGGCCCTAATTATAATCCACCTTTTATTCCTTCACGAAACAGGATCAAACAATCCCTCAGGCCTAAACTCTGACTCAGACAAAATTCCATTCCACCCATACTACTCAACTAAAGATATTTTAGGACTCATTCTCATATTACTAATCCTTCTAATCCTAACCTTATTCTCACCAGACCTCCTAGGAGATCCCGACAACTATACTCCAGCAAA-CCCCTTAAATACACCCCCACATATTAAACCAGAATGATATTTCCTATTTGCATACGCTATTCTCCGTTCAATCCCCAACAAACTAGGAGGAGTACTGGCCCTAATCCTCTCAATTCTTATCCTAGCCCTAATACCACTCCTACATTCCTCAAAACAACGAAATATATCGTACCGTCCTATCAGCCAGTGCTTATTATGATTACTAGCAGCAAATCTACTCATCCTGACATGAATCGGCGGTCAACCAGTTGAACACCCATTTATCCTCATTGGCCAATTAGCCTCCATTACTTATTTTTTCATCATCCTAATCCTTATACCCCTAACAGGCATAATAGAAAACAAATTTCTAAAATGAAGA
C_quichua_KMH_2218               --------------------------ACTTATTAAAATTATCAATCACTCATTCATTGACCTCCCAACCCCATCCAACATCTCAGCATGATGAAATTTTGGATCCTTACTAGGTGTCTGCCTACTGCTACAAATCATCACAGGCTTATTCCTAGCTATACATTATACTGCAGACACAAGCACAGCATTCTCGTCAGTGACTCACATTTGCCGAGACGTAAATTACGGCTGACTAATTCGATATCTCCACGCTAATGGAGCATCAATATTTTTTATTCTCCTATACCTCCACGTAGGGCGAGGAATTTACTACGGCTCCTATACTTATACAGAAACCTGAAATATTGGTATCCTGCTTTTATTTATAACTATAGCTACAGCCTTCATAGGATACGTCCTTCCTTGAGGACAAATATCATTCTGAGGAGCAACTGTCATCACTAATCTCCTATCCGCAATCCCTTATGTCGGTACAACTCTAGTCGAATGAATCTGAGGAGGATATTCAGTAGATAAAGCAACCTTAACTCGATTCTTCGCCTTCCATTTCATTATACCATTCATTATCATGACCTTAGTTATAGTTCATCTTTTATTCCTTCACGAAACAGGATCAAATAATCCCTCAGGCCTAAACTCTGACTCAGATAAAATTCCATTCCACCCATACTACTCAATTAAGGATATCCTAGGTCTCATTCTTATATTACTAACCCTTCTAATTTTAGCCTTATTCTCACCAGACCTCCTAGGGGATCCCGACAACTACACTCCAGCAAA-CCCCTTAAATACACCCCCTCACATTAAACCAGAATGATATTTCCTATTTGCGTACGCCATTCTCCGTTCAATTCCCAATAAACTAGGAGGAGTACTAGCCTTAATCCTCTCAATCCTTATTCTAGCCCTAATACCACTCTTACATTGCTCAAAACAACGAAATATATCGTACCGTCCTATCAGCCAGTGCTTATTATGAATACTAGCAGCAAATCTACTCGTCTTGACATGAATTGGCGGTCAACCAGTTGAATACCCATTTATCCTCATTGGCCAATTAGCCTCCATTACTTATTTTTTCACCATCCTAATCCTTATACCTCTAACAAGTATAATAGAAAACAAATTTCTAAAATGAAGA
C_quichua_LACM_27376             ATGACCAATATCCGAAAATCTCACCCACTTATTAAAATTATCAATCACTCATTCATTGACCTCCCAACCCCATCTAACATCTCAGCATGATGAAATTTTGGATCCTTATTAGGTGTCTGCCTGCTGCTACAAATCGTCACAGGCTTATTTCTAGCTATGCATTATACTGCAGACACAAGCACAGCATTCTCATCAGTGACTCATATTTGCCGAGACGTAAATTACGGCTGACTGATTCGATATCTCCACGCTAATGGAGCATCAATATTTTTTATTCTCCTATATCTCCATGTAGGGCGAGGAATTTACTACGGCTCCTATACCTATACAGAAACCTGAAATATCGGTATCCTGCTTTTATTTATAACTATAGCTACAGCCTTCATAGGATACGTCCTTCCTTGAGGACAAATATCATTCTGAGGAGCAACTGTTATCACTAATCTCCTATCCGCAATTCCTTATGTCGGTACAACTCTAGTCGAATGAATCTGAGGGGGATATTCAGTAGATAAAGCAACCTTAACTCGATTTTTCGCCTTCCATTTCATTATACCATTCGTTATCATAGCCCTAGTTATAGTTCATCTTTTATTCCTTCACGAAACAGGATCAAATAATCCCTCAGGCCTAAACTCTGACTCGGATAAAATTCCATTCCACCCATATTACTCAATTAAGGATATCCTAGGTCTCATTCTTATATTACTAACCCTTCTAATTTTAGCCTTATTCTCACCAGACCTCCTAGGGGACCCCGACAACTATACTCCAGCAAA-CCCCTTAAATACACCCCCGCACATTAAACCAGAATGATATTTCCTATTTGCATACGCCATTCTCCGTTCAATTCCCAATAAACTAGGAGGAGTACTGGCCTTAATCCTCTCAATTCTTATTCTAGCCCTAATGCCACTCTTACATTGCTCAAAACAACGAAACATATCATACCGCCCTATCAGCCAGTGCTTATTATGAATACTAGCAGCAAATTTACTCGTCTTGACATGAATTGGCGGCCAACCAGTTGAACATCCATTTATCCTCATTGGCCAATTAGCCTCCATTACTTATTTTTTCACCATCCTAATCCTTATACCTCTATCAAGCATAATAGAAAACAAACTTCTTAAATGAAGA
C_quichua_USNM_296308            -----------------------------------------------------------------------------------------------------------------TGTCTGCCTACTGCTACAAATCATCACAGGCTTATTCCTAGCTATGCATTATACTGCAGACACAAGCACAGCATTCTCGTCAGTAGCTCACATCTGCCGAGACGTAAATTACGGCTGACTAATTCGATATCTCCACGCTAATGGAGCATCAATATTTTTTATTCTCCTATACCTCCACGTAGGGCGAGGAATTTACTACGGCTCCTATACTTATACAGAAACCTGAAATATTGGTATCCTGCTTTTATTTATAACTATAGCTACAGCCTTCATAGGATACGTCCTTCCTTGAGGACAAATGTCGTTCTGAGGAGCAACTGTCATCACTAATCTCCTATCCGCAATCCCTTATATCGGTACAACCCTAGTCGAATGAATCTGAGGGGGGTATTCAGTAGATAAAGCAACCTTAACTCGATTCTTCGCCTTCCATTTCATTATACCATTCATTATCATGACCTTAGTTATAGTTCATCTTCTATTCCTTCACGAAACAGGATCAAATAATCCCTCAGGCCTAAACTCTGACTCAGATAAAATTCCATTCCACCCATATTACTCAATTAAGGATATCCTGGGTCTCATTCTTATATTACTAACTCTTCTAATTTTAGCCTTATTCTCACCAGACCTCCTAGGGGACCCCGACAACTACACTCCAGCAAA-CCCCTTAAATACACCC---------------------------------------------------------------------------------------------------------------------------------------------------------------------------------------------------------------------------------------------------------------------------------------------------------------------------------------------------------
C_roosmalenorum_UFMT4930            ATGACCAATATCCGAAAATCTCATCCACTTATTAAAATCATCAACCACTCATTCATTGACCTCCCAACCCCATCTAACATTTCATCATGATGAAATTTTGGATCCTTACTAGGTGTCTGCCTACTGCTACAAATCACTACAGGCTTATTTCTAGCCATACATTACACTGCAGACACAAGCACAGCATTCTCATCAGTAGCCCATATTTGCCGAGATGTAAACTACGGCTGACTAATTCGATACCTCCATGCTAATGGAGCATCAATATTTTTTATTCTCCTATATCTTCATGTAGGACGAGGAATTTACTACGGCTCCTACACATATACAGAAACCTGAAACGTCGGCATTCTCCTTTTATTCATAACTATAGCCACAGCTTTCATAGGATACGTCCTCCCCTGAGGACAAATATCATTTTGAGGAGCAACTGTCATTACTAACCTCCTATCCGCAATCCCCTATATCGGTACAACCTTAGTTGAATGAATCTGAGGAGGATATTCAGTAGATAAAGCAACCTTAACTCGATTCTTCACCTTCCATTTTATTATACCATTCATTATTACGGCCTTAATTATAATTCACCTTATATTTCTTCACGAAACCGGATCAAATAATCCCTCAGGCCTAAACTCCGACTCGGACAAAATTCCATTTCATCCATACTATTCAATTAAGGATATTCTAGGTCTTATTCTCATATTACTAATTCTTCTAATTTTGACCTTATTCTCACCGGATCTCCTAGGAGATCCTGATAACTATACTCCAGCAAACCCCCTTAAACACAC-----------------------------------------------------------------------------------------------------------------------------------------------------------------------------------------------------------------------------------------------------------------------------------------------------------------------------------------------------------
C_rufescens_AMNH_181483          -----------------------------------------------------------------------------------------------------------------TGTCTGCCTGCTGCTACAGATCATTACAGGCTTATTTCTAGCTATGCATTATACTGCAGACACAAGCACAGCATTCTCATCAGTGGCTCATATTTGCCGAGACGTAAATTACGGCTGACTAATTCGATATCTCCACGCTAATGGAGCATCAATATTTTTTATTCTCCTATATCTCCACGTAGGACGAGGAATTTATTACGGCTCTTATACTTATACAGAAACCTGAAATATTGGTATCCTGCTTTTATTCATAACTATAGCTACAGCCTTCATAGGATACGTCCTTCCTTGAGGACAAATATCATTCTGAGGAGTAACTGTCATCACTAACCTCCTATCCGCAATCCCTTATGTCGGTACAACTCTAGTCGAATGAATCTGAGGGGGATATTCAGTGGATAAAGCAACCTTAACTCGATTCTTCGCTTTCCATTTCATTATACCATTCATTATCATAACCTTAATTATAGTTCATCTTTTATTCCTTCACGAAACAGGATCAAATAACCCCTCAGGCCTAAACTCTGACTCAGATAAAATTCCATTCCACCCATATTACTCAATTAAAGATATCCTAGGTCTCATTCTTATACTACTAACCCTTCTAATTTTAGCCTTATTCTCACCAGACCTCCTAGGAGATCCCGACAACTATACTCCAGCAAA-CCCCTTAAATACACCCCCGCACATTAAACCAGAATGATATTTCCTATTTGCATACGCCATTCTCCGTTCAATCCCCAATAAACTAGGAGGAGTACTGGCCTTAATCCTCTCAATTCTAATCCTAGCCCTAATGCCACTCTTACATTGCTCAAAACAACGAAATATATCATACCGTCCCATCAGCCAGTGCTTATTATGAATACTAGCAGCAAACCTACTCGTCTTGACATGAATTGGCGGTCAACCAG-----------------------------------------------------------------------------------------------------------------
C_speratus_MNRJ_72045            ATGACCAATATCCGAAAATCTCATCCACTTATTAAAATTATTAATCACTCATTCATCGATCTCCCAACTCCGTCCAACATTTCAGCATGATGAAACTTTGGATCCTTACTAGGTATTTGCTTGTTATTACAAATCATTACAGGCTTATTTCTAGCTATGCATTATACTGCAGACACAAGCACGGCATTCTGATCAGTAACCCATATTTGCCGAGATGTGAACTATGGTTGACTAATTCGATACCTCCATGCTAATGGAGCATCAATATTTTTTATTCTCTTATATCTCCACGTAGGACGAGGAATTTACTATGGTTCCTACACATATACAGAAACCTGAAATGTCGGTATCCTTCTTTTATTTATAACTATAGCTACGGCCTTCATAGGATACGTTCTTCCCTGAGGACAAATATCATTCTGAGGAGCAACTGTCATCACTAACCTCCTATCCGCAATCCCTTATATCGGTACAACTCTAGTTGAATGAATCTGAGGGGGATATTCAGTAGATAAGGCAACCTTGACTCGATTCTTCGCCTTCCATTTTATTATACCATTTGTTATTACAGCCCTAATTATAATTCACCTTTTATTCCTTCATGAGACAGGATCAAACAATCCCTCAGGCCTAAACTCTGACTCGGACAAAATCCCATTCCACCCATACTACTCAATTAAAGATACTCTAGGGCTTATTCTTATATTATTATTTCTCCTAATTTTAACCTTATTTTCACCAGACCTCCTAGGAGACCCTGACAACTACACCCCAGCAAA-TCCCCTAAACACACCTCCACAT---------------------------------------------------------------------------------------------------------------------------------------------------------------------------------------------------------------------------------------------------------------------------------------------------------------------------------------------------
C_speratus_MNRJ_72046            ATGACCAATATCCGAAAATCTCATCCACTTATTAAAATTATTAATCACTCATTCATCGATCTCCCAACCCCGTCCAACATTTCAGCATGATGAAACTTTGGATCCTTACTAGGTGTTTGCTTGTTATTACAAATCATTACAGGCTTATTTCTAGCTATGCATTATACTGCAGACACAAGCACGGCATTCTGATCAGTAATCCATATTTGCCGAGATGTGAACTACGGTTGACTAATTCGATATCTCCATGCTAATGGAGCATCAATATTTTTTATTCTCTTATATCTCCACGTAGGACGAGGAATTTACTATGGTTCCTACACATATACAGAAACCTGAAATGTCGGTATCCTTCTTTTATTTATAACTATAGCTACGGCCTTCATAGGATACGTTCTTCCCTGAGGACAAATATCATTCTGAGGAGCAACTGTCATCACTAACCTCCTATCCGCAATCCCTTATATTGGTACAACTCTAGTTGAATGAATCTGAGGGGGATATTCAGTAGATAAGGCAACCTTGACTCGATTCTTCGCCTTCCATTTTATTATACCATTTGTTATTACAGCCCTAATTATAATTCACCTTTTATTCCTTCATGAGACAGGATCAAACAATCCCTCAGGCCTAAACTCTGACTCGGACAAAATCCCATTCCACCCATACTACTCAATTAAAGATATTCTAGGGCTTATTCTCATATTATTATTTCTCCTAATTTTAACCTTATTTTCACCAGACCTCCTAGGAGACCCTGACAACTACACCCCAGCAAA-TCCCCTAAACACACCTCCACAT---------------------------------------------------------------------------------------------------------------------------------------------------------------------------------------------------------------------------------------------------------------------------------------------------------------------------------------------------
C_speratus_UFES1184              ATGACCAATATCCGAAAATCTCATCCACTTATTAAAATTATTAATCACTCATTCATCGATCTCCCAACTCCGTCCAACATTTCAGCATGATGAAACTTTGGATCCTTACTAGGTATTTGCTTGTTATTACAAATCATTACAGGCTTATTTCTAGCAATGCATTATACTGCAGACACAAGCACGGCATTCTGATCAGTAACCCATATTTGCCGAGATGTGAACTATGGTTGACTAATTCGATACCTCCATGCTAATGGAGCATCAATATTTTTTATTCTCTTATATCTCCACGTAGGACGAGGAATTTACTATGGTTCCTACACATATACAGAAACCTGAAATGTCGGTATCCTTCTTTTATTTATAACTATAGCTACGGCCTTCATAGGATACGTTCTTCCCTGAGGACAAATATCATTCTGAGGAGCAACTGTCATCACTAACCTCCTATCCGCAATCCCTTATATCGGTACAACTCTAGTTGAATGAATCTGAGGGGGATATTCAGTAGATAAGGCAACCTTGACTCGATTCTTCGCCTTCCATTTTATTATACCATTTGTTATTACAGCCCTAATTATAATTCACCTTTTATTCCTTCATGAGACAGGATCAAACAATCCCTCAGGCCTAAACTCTGACTCGGACAAAATCCCATTCCACCCATACTACTCAATTAAAGATACTCTAGGGCTTATTCTTATATTATTATTTCTCCTAATTTTAACCTTATTTTCACCAGACCTCCTAGGAGACCCTGACAACTACACCCCAGCAAA-TCCCCTAAACACACCTCCACAT---------------------------------------------------------------------------------------------------------------------------------------------------------------------------------------------------------------------------------------------------------------------------------------------------------------------------------------------------
C_speratus_UFPE1708              ATGACCAATATCCGAAAATCTCATCCACTTATTAAAATTATTAATCACTCATTCATCGATCTCCCAACCCCGTCCAACATTTCAGCATGATGAAACTTTGGATCCTTACTAGGTGTTTGCTTATTATTACAAATCACTACAGGCTTATTTCTAGCTATGCATTATACTGCAGACACAAGCACGGCATTCTGATCAGTAATCCATATTTGCCGAGATGTGAACTATGGTTGACTAATTCGATATCTCCATGCTAATGGAGCATCAATATTTTTTATTCTCTTATATCTCCACGTAGGACGAGGAATTTACTATGGTTCCTACACATATACAGAAACCTGAAATGTCGGTATCCTTCTTTTATTTATAACTATAGCTACGGCCTTCATAGGATACGTTCTTCCCTGAGGACAAATATCATTCTGAGGAGCAACTGTCATCACTAACCTCCTATCCGCAATCCCTTATATCGGTACAACTCTAGTTGAATGAATCTGAGGGGGATATTCAGTAGATAAGGCAACCTTGACTCGATTCTTCGCCTTCCATTTTATTATACCATTTGTTATTACAGCCCTAATTATAATTCACCTTTTATTCCTTCATGAGACAGGATCAAACAATCCCTCAGGCCTAAACTCTGACTCGGACAAAATCCCATTCCACCCATACTACTCAATTAAAGATATTCTAGGGCTTATTCTCATATTATTATTTCTCCTAATTTTAACCTTATTTTCACCAGACCTCCTAGGAGACCCTGACAACTACACCCCAGCAAA-TCCCCTAAACACACCTCCACAT---------------------------------------------------------------------------------------------------------------------------------------------------------------------------------------------------------------------------------------------------------------------------------------------------------------------------------------------------
C_speratus_UFPE1709              ATGACCAATATCCGAAAATCTCATCCACTTATTAAAATTATTAATCACTCATTCATCGATCTCCCAACTCCGTCCAACATTTCAGCATGATGAAACTTTGGATCCTTACTAGGTATTTGCTTGTTATTACAAATCATTACAGGCTTATTTCTAGCTATGCATTATACTGCAGACACAAGCACGGCATTCTGATCAGTAACCCATATTTGCCGAGATGTGAACTATGGTTGACTAATTCGATACCTCCATGCTAATGGAGCATCAATATTTTTTATTCTCTTATATCTCCACGTAGGACGAGGAATTTACTATGGTTCCTACACATATACAGAAACCTGAAATGTCGGTATCCTTCTTTTATTTATAACTATAGCTACGGCCTTCATAGGATACGTTCTTCCCTGAGGACAAATATCATTCTGAGGAGCAACTGTCATCACTAACCTCCTATCCGCAATCCCTTATATCGGTACAACTCTAGTTGAATGAATCTGAGGGGGATATTCAGTAGATAAGGCAACCTTGACTCGATTCTTCGCCTTCCATTTTATTATACCATTTGTTATTACAGCCCTAATTATAATTCACCTTTTATTCCTTCATGAGACAGGATCAAACAATCCCTCAGGCCTAAACTCTGACTCGGACAAAATCCCATTCCACCCATACTACTCAATTAAAGATACTCTAGGGCTTATTCTTATATTATTATTTCTCCTAATTTTAACCTTATTTTCACCAGACCTCCTAGGAGACCCTGACAACTACACCCCAGCAAA-TCCCCTAAACACACCTCCACAT---------------------------------------------------------------------------------------------------------------------------------------------------------------------------------------------------------------------------------------------------------------------------------------------------------------------------------------------------
C_spinosus_CIT1326               ATGACCAATATCCGAAAATCACATCCACTTATTAAAATCATTAATCACTCATTCATTGATCTCCCAACCCCATCCAACATTTCAGCATGATGGAACTTTGGATCCTTACTAGGTGTTTGCCTACTGCTACAAATCATTACAGGCTTATTTCTGGCCATGCATTATACTGCGGACACAAGCACAGCATTCTGATCAGTAACTCATATCTGCCGAGATGTAAACTATGGTTGACTAATTCGATATCTCCATGCTAACGGAGCATCAATATTTTTTATACTCCTATATCTTCACGTAGGACGAGGAATTTACTATGGTTCCTACACATATACAGAAACCTGAAATGTCGGCATTCTTCTTTTGTTTGTAACTATAGCCACAGCCTTCATAGGATACGTCCTTCCCTGAGGACAAATATCATTCTGAGGAGCAACTGTCATCACTAATCTCCTATCCGCAATCCCCTATGTTGGTACAACCGTAGTTGAATGAATCTGAGGAGGGTATTCGGTAGATAAAGCAACCTTAACTCGATTCTTCACCTTCCATTTTATTATACCATTTGTTATTACGGCTTTAATTATAATTCACCTTTTATTCCTCCACGAAACAGGATCAAACAATCCCTCAGGCCTAAACTCCGACTCGGACAAAATCCCATTCCACCCATACTACTCAATTAAAGATATTCTAGGACTCATTCTTATATTATTAACCCTCCTAATTTTAACTTTATTCTCACCAGACCTCCTAGGAGACCCTGACAACTATATCCCAGCAAA-CCCCTTAAATACACCCCCACATATTAAACCAGAATGATATTTCCTATTTGCATATGCCATTCTCCGCTCAATCCCCAACAAACTAGGAGGAGTATTAGCCTTAATTCTCTCAATTCTTATCCTAGCCCTAATACCACTCTTACATTCCTCAAAACAACGAAACATGTCATTTCGTCCCATCAGCCAGTGCTTATTATGAATACTAGCAGCAGACCTATTCATTCTAACATGAATCGGCGGTCAACCAGTAGAATACCCATTCATCCTCATTGGCCAATTGGCTTCCGTAGCTTATTTCTTCATTATCTTAATCCTTATACCTTTAACAAGCATAATAGAAAATAAATTCCTTAAATGAAGA
C_spinosus_GD_252                ----------------------------TTATTAAAATCATTAATCACTCATTCATTGATCTCCCAACCCCATCCAACATTTCAGCATGATGAAACTTTGGATCCTTATTAGGTGTTTGCCTACTGCTTCAAATCATTACAGGCTTATTTCTGGCCATGCATTATACTGCGGACACAAGCACAGCATTCTGATCAGTAACTCATATCTGCCGAGATGTAAACTATGGTTGACTAATTCGATATCTCCATGCTAACGGAGCATCAATATTTTTTATCCTCCTATATCTTCACGTAGGACGAGGAATTTACTATGGTTCCTACACATATACAGAAACCTGAAATGTCGGCATTCTTCTTTTATTTATAACTATAGCTACGGCCTTCATAGGATACGTTCTTCCCTGAGGACAAATATCATTCTGAGGAGCAACTGTCATCACTAATCTCCTATCCGCAATCCCCTATGTCGGTACAACTGTAGTTGAATGAATCTGAGGGGGGTATTCGGTAGATAAAGCAACCTTAACTCGATTCTTCACCTTCCATTTTATTTTACCATTTGTTATTACGGCTTTAATTATAATTCACCTTTTATTCCTCCACGAAACAGGATCAAATAATCCCTCAGGCCTAAACTCCGACTCGGACAAAATCCCATTCCACCCATACTACTCAGTTAAAGATATTCTAGGACTTATTCTTATACTATTAACCCTCCTAATTTTAACCTTATTCTCACCGGACCTCCTAGGAGACCCTGACAACTATATCCCAGCAAA-CCCCTTAAATACACCCCCACATATTAAACCAGAATGATATTTCCTATTTGCATACGCCATTCTCCGCTCAATCCCCAACAAACTAGGAGGAGTATTAGCCTTAATTCTCTCTATTCTTATTCTAGCCCTAATACCACTCTTACATTCCTCAAAACAACGAAATATATCATTTCGTCCCATCAGCCAGTGCTTATTATGAATACTAGCAGCAGACCTATTCATTCTAACGTGAATCGGCGGTCAACCAGTAGAACACCCATTCATCCTCATTGGCCAATTGGCTTCCGTAACTTATTTCTTCATTATCTTAATCCTTATACCTTTAACAAGCATAATAGAAAATAAATTCCTTAAATGAAGA
C_spinosus_MNRJ_46937            --------------AAAATCACATCCACTTATTAAAATCATTAATCACTCATTCATTGATCTCCCAACCCCATCCAACATTTCAGCATGATGAAACTTTGGATCCCTACTAGGTGTTTGCCTACTGCTACAAATTATTACAGGCTTATTTCTGGCCATGCATTATACTGCGGACACAAGCATAGCATTCTGATCAGTAACTCATATCTGCCGAGATGTAAATTATGGTTGACTAATTCGATACCTCCATGCTAACGGAGCATCAATATTTTTTATCCTCCTATATCTTCACGTAGGACGAGGAATTTACTATGGTTCCTACACATATACAGAAACCTGAAATGTCGGCATTCTTCTTTTGTTTATAACTATAGCTACGGCCTTCATAGGATACGTTCTTCCCTGAGGGCAAATATCATTCTGAGGAGCAACTGTCATCACTAATCTGCTATCCGCAATCCCCTATGTCGGTACAACTGTAGTTGAATGAATCTGAGGGGGGTATTCGGTAGATAAAGCAACCTTAACTCGATTCTTCACCTTCCATTTTATTATACCATTTGTTATTACGGCTTTAATTATAATTCACCTTTTATTCCTCCACGAAACAGGATCAAACAATCCCTCAGGCCTAAACTCCGACTCGGACAAAATCCCATTCCACCCATACTACTCAATTAAAGATATTCTAGGACTCATTCTTATATTATTAACCCTCCTAATTTTAACCTTATTCTCACCGGACCTCCTAGGAGACCCTGACAACTATATCCCAGCAAA-CCCCTTAAATACACCCCCACATATTAAACCAGAATGATATTTTCTATTTGCATACGCCATTCTCCGCTCAATCCCCAACAAATTAGGAGGAGTATTAGCCTTAATTCTCTCAATTCTTATCCTAGCCTTAATACCACTCTTACATTCCTCAAAACAACGAAACATGTCATTTCGTCCCATCAGCCAGTGCTTATTATGAATACTAGCAGCAGACCTATTCATTCTAACATGAATTGGCGGCCAACCAGTAGAACACCCATTCATCCTCATTGGCCAATTGGCTTCCGTAACTTATTTCTTCATTATCTTAATCCTTATACCTTTAACAAGCATAATAGAAA--------------------
C_spinosus_MNRJ_46938            ------------------TCACATCCACTTATTAAAATCATTAATCACTCATTCATCGATCTCCCAACCCCATCCAACATTTCAGCATGATGAAACTTTGGATCCTTACTAGGTGTTTGCCTGCTGCTACAAATCATTACAGGCTTATTTCTGGCCATGCATTATACTGCGGACACAAGCACAGCATTCTGATCAGTAACTCATATCTGCCGAGATGTAAACTATGGTTGACTAATTCGATATCTCCATGCTAACGGAGCATCAATATTTTTTATCCTCCTATATCTCCACGTAGGACGAGGAATTTACTATGGTTCCTACACATATACAGAAACCTGAAACGTCGGCATCCTTCTTTTGTTTATAACTATAGCTACGGCCTTCATAGGATACGTTCTTCCCTGAGGACAAATATCATTCTGAGGAGCAACTGTCATCACTAATCTCCTATCCGCAATCCCTTATGTCGGTACAACTCTAGTTGAATGAATCTGAGGGGGGTATTCAGTAGATAAAGCAACCTTAACTCGATTCTTCGCCTTCCATTTTATTATACCATTTGTTATCACGGCCTTAATTATAATTCACCTTTTATTCCTCCACGAAACAGGATCAAACAATCCCTCAGGCCTAAACTCCGACTCGGACAAAATCCCATTCCACCCATACTACTCAATTAAAGATATTCTAGGACTCATTCTTATATTATTAATTCTCCTAATTTTAACCTTATTCTCACCGGACCTCCTAGGAGACCCTGACAACTATACTCCAGCAAA-CCCCTTAAATACACCCCCACATATTAAACCAGAATGATATTTTCTATTTGCATACGCCATTCTCCGCTCAATCCCCAACAAATTAGGAGGAGTATTAGCCTTAATTCTCTCAATTCTTATCCTAGCCTTAATACCACTCTTACATTCCTCAAAACAACGAAACATGTCATTTCGTCCCATCAGCCAGTGCTTATTATGAATACTAGCAGCAGACCTATTCATTCTAACATGAATTGGCGGTCAACCAGTAGAACACCCATTCATCCTCATTGGCCAATTGGCTTCCGTAACTTATTTCTTCATTATCTTA---------------------------------------------------
C_spinosus_MNRJ_78937            ATGACCAATATCCGAAAATCACATCCACTTATTAAAATCATTAATCACTCATTCATTGATCTCCCAACCCCATCCAACATTTCAGCATGATGGAACTTTGGATCCTTACTAGGTGTTTGCCTACTGCTACAAATCATTACAGGCTTATTTCTGGCCATGCATTATACTGCGGACACAAGCACAGCATTCTGATCAGTAACTCATATCTGCCGAGATGTAAACTATGGTTGACTAATTCGATATCTCCATGCTAACGGAGCATCAATATTTTTTATCCTCCTATATCTTCACGTAGGACGAGGAATTTACTATGGTTCCTACACATATACAGAAACCTGAAATGTCGGCATTCTTCTTTTGTTTGTAACTATAGCCACAGCCTTCATAGGATATGTCCTTCCCTGAGGACAAATATCATTCTGAGGAGCAACTGTCATCACTAATCTCCTATCCGCAATCCCCTATGTTGGTACAACTGTAGTTGAATGAATCTGAGGGGGGTATTCGGTAGATAAAGCAACCTTAACTCGATTCTTCACCTTCCATTTTATTATACCATTTGTTATTACGGCTTTAATTATAATTCACCTTTTATTCCTCCACGAAACAGGATCAAACAATCCCTCAGGCCTAAACTCCGACTCGGACAAAATCCCATTCCACCCATACTACTCAATTAAAGACATTCTAGGACTCATTCTTATATTATTAACCCTCCTAATTTTAACCTTATTCTCACCAGACCTCCTAGGAGACCCTGACAACTATATCCCAGCAAA-CCCCTTAAATACACCCCCACATATTAAACCAGAATGATATTTCCTATTTGCATATGCCATTCTCCGCTCAATCCCCAACAAACTAGGAGGAGTATTAGCCTTAATTCTCTCAATTCTTATCCTAGCCCTAATACCACTCTTACATTCCTCAAAACAACGAAACATGTCATTTCGTCCCATCAGCCAGTGCTTATTATGAATACTAGCAGCAGACCTATTCATTCTAACATGAATCGGCGGTCAACCAGTAGAATACCCATTCATCCTCATCGGCCAATTAGCTTCCGTAACTTATTTCTTCATTATCTTAATCCTTATACCTTTAACAAGCATAATAGAAAATAAATTCCTTAAATGAAGA
C_spinosus_MZUSP_35142           ATGACCAATATCCGAAAATCACATCCACTTATTAAAATCATTAATCACTCATTCATTGATCTCCCAACCCCATCCAACATTTCAGCATGATGAAACTTTGGATCCTTACTAGGTGTTTGCCTACTGCTTCAAATCATTACAGGCTTATTTCTGGCCATGCATTATACTGCGGACACAAGCACAGCATTCTGATCAGTAACTCATATCTGCCGAGATGTAAACTATGGTTGACTAATTCGATATCTCCATGCTAACGGAGCATCAATATTTTTTATCCTCCTATATCTTCACGTAGGACGAGGAATTTACTATGGTTCCTACACATATACAGAAACCTGAAATGTCGGCATTCTTCTTTTGTTTATAACTATAGCTACGGCCTTCATAGGATACATTCTTCCCTGAGGACAAATATCATTCTGAGGAGCAACTGTCATCACTAATCTCCTATCCGCAATCCCCTATATCGGTACAACTGTAGTTGAATGAATCTGAGGGGGGTATTCGGTAGATAAAGCAACCTTAACTCGATTCTTCACCTTCCATTTTATTATACCATTTGTTATTACGGCTTTAATTATAATTCACCTTTTATTCCTCCACGAAACAGGATCAAATAATCCCTCAGGCCTAAACTCCGACTCGGACAAAATCCCATTCCACCCATACTACTCAGTTAAAGATATTCTAGGACTCATTCTTATACTATTAACCCTCCTAATTTTAACCTTATTCTCACCGGACCTCCTAGGAGACCCTGACAACTATATCCCAGCAAA-CCCCTTAAATACACCCCCACATATTAAACCAGAATGATATTTCCTATTTGCATACGCCATTCTCCGCTCAATCCCCAACAAACTAGGAGGAGTATTAGCCTTAATTCTCTCAATTCTTATCCTAGCCCTAATACCACTCTTACATTCCTCAAAACAACGAAATATATCATTTCGTCCCATCAGCCAGTGCTTATTATGAATACTAGCAGCAGACCTATTCATTCTAACGTGAATCGGCGGTCAACCAGTAGAACACCCATTCATCCTCATTGGCCAATTGGCTTCCGTAACTTATTTCTTCATTATCTTAATCCTTATACCTTTAACAAGCATAATAGAAAATAAATTCCTTAAATGAAGA
C_spinosus_UFMG_3043             ATGACCAATATCCGAAAATCACATCCACTTATTAAAATTATTAATCACTCATTCATTGATCTCCCAACCCCATCCAACATTTCAGCATGATGAAACTTTGGATCCTTACTAGGTGTTTGCCTACTGCTTCAAATCATTACAGGCCTATTTCTGGCCATGCATTATACTGCGGACACAAGCACAGCATTCTGATCAGTAACTCATATCTGCCGAGATGTAAACTATGGTTGACTAATTCGATATCTCCATGCTAACGGAGCATCAATATTTTTTATCCTCCTATATCTTCACGTAGGACGAGGAATTTACTATGGTTCCTACACATATACAGAAACCTGAAATGTCGGCATTCTTCTTTTGTTTATAACTATAGCTACGGCCTTCATAGGATACGTTCTTCCCTGAGGACAAATATCATTCTGAGGAGCAACTGTCATCACTAATCTCCTATCCGCAATCCCCTATGTCGGTACAACTGTAGTTGAATGAATCTGAGGGGGGTATTCGGTAGATAAAGCAACCTTAACTCGATTCTTCACCTTCCATTTTATTATACCATTCGTTATTACGGCTTTAATTATAATTCACCTTTTATTCCTCCACGAAACAGGATCTAATAACCCCTCAGGCCTAAACTCCGACTCGGACAAAATCCCATTCCACCCATACTACTCAGTTAAAGATATTCTAGGACTCATTCTTATACTATTAACCCTCCTAATTTTAACCTTATTCTCACCGGACCTCCTAGGAGACCCTGACAACTATAGCCCAGCAAA-CCCCTTAAATACACCCCCACATATTAAACCAGAATGATATTTCCTATTTGCATACGCCATTCTCCGCTCAATCCCCAACAAACTAGGAGGAGTATTAGCCTTAATTCTCTCAATTCTTATCCTAGCCCTAATACCACTCTTACATTCCTCAAAACAACGAAATATATCATTTCGTCCCATCAGCCAGTGCTTATTATGAATACTAGCAGCAGACCTATTCATTCTAACGTGAATCGGCGGTCAACCAGTAGAACACCCATTCATCCTCATTGGCCAATTGGCTTCCGTAACTTATTTCTTCATTATCTTAATCCTTATACCTTTAACAAGCATAATAGAAAATAAATTCCTTAAATGAAGA
C_spinosus_UMMZ_174975           ----------------------------TTATTAAAATCATTAATCACTCATTCATTGATCTCCCAACCCCATCCAACATTTCAGCATGATGAAACTTTGGATCCTTATTAGGTGTTTGCCTACTGCTTCAAATCATTACAGGCTTATTTCTGGCCATGCATTATACTGCGGACACAAGCACAGCATTCTGATCAGTAACTCATATCTGCCGAGATGTAAACTATGGTTGACTAATTCGATATCTCCATGCTAACGGAGCATCAATATTTTTTATCCTCCTATATCTTCACGTAGGACGAGGAATTTACTATGGTTCCTACACATATACAGAAACCTGAAATGTCGGCATTCTTCTTTTATTTATAACTATAGCTACGGCCTTCATAGGATACGTTCTTCCCTGAGGACAAATATCATTCTGAGGAGCAACTGTCATCACTAATCTCCTATCCGCAATCCCCTATGTCGGTACAACTGTAGTTGAATGAATCTGAGGGGGGTTTTCGGTAGATAAAGCAACCTTAACTCGATTCTTCACCTTCCATTTTATTATACCATTTGTTATTACGGCTTTAATTATAATTCACCTTTTATTCCTCCACGAAACAGGATCAAATAATCCCTCAGGCCTAAACTCCGACTCGGACAAAATCCCATTCCACCCATACTACTCAATTAAAGATATTCTAGGACTTATTCTTATACTATTAACCCTCCTAATTTTAACCTTATTCTCACCGGACCTCCTAGGAGACCCTGACAACTATATCCCAGCAAA-CCCATTAAATACACCCCCACATATTAAACCAGAATGATATTTCCTATTTGCATACGCCATTCTCCGCTCAATCCCCAACAAACTAGGGGGAGTATTAGCCTTAATTCTCTCAATTCTTATTCTAGCCCTAATACCACTCTTACATTCCTCAAAACAACGAAATATATCATTTCGTCCCATCAGCCAGTGCTTATTATGAATACTAGCAGCAGACCTATTCATTCTAACGTGAATCGGCGGTCAACCAGTAGAACACCCATTCATCCTCATTGGCCAATTAGCTTCCGTAACTTATTTCTTCATTATCTTAATCCTTATACCTTTAACAAGCATAATAGAAAATAAATTCCTTAAATGAAGA
C_vestitus_AMNH_70596            -----------------------------------------------------------------------------------------------------------------TATCTGCCTACTGCTACAAATCATTACAGGTTTATTTCTGGCTATACATTATACTGCAGACACAAGCACAGCATTCTCATCAGTAGCCCATATTTGCCGAGATGTAAACTACGGCTGACTTATTCGATATCTCCATGCTAACGGAGCATCAATATTTTTTATTCTCCTGTATCTTCATGTAGGACGAGGAATTTACTACGGCTCCTACACATACACAGAAACCTGAAATGTCGGCATTCTCCTCTTATTTATAACTATAGCCACAGCCTTCATAGGATACGTCCTCCCCTGAGGACAAATATCATTCTGAGGAGCAACTGTCATTACTAACCTCTTATCCGCAATCCCCTATATTGGTACAACCTTAGTTGAATGAATCTGAGGAGGGTATTCAGTAGATAAAGCAACCTTAACTCGATTCTTTGCCTTCCATTTTATTATACCATTCATTATCACGGCCCTAATTATAATTCACCTTATATTCCTTCACGAAACAGGATCAAATAATCCCTCAGGCCTAAACTCCGACTCAGACAAAATTCCATTCCATCCATACTATTCAATTAAGGATATTCTAGGACTCATTCTCATATTACTAATTCTTCTAATTTTAACCTTATTCTCACCAGACCTCCTAGGAGATCCTGATAACTATACTCCGGCAAA-CCCCTTAAATACACCC---------------------------------------------------------------------------------------------------------------------------------------------------------------------------------------------------------------------------------------------------------------------------------------------------------------------------------------------------------
C_vestitus_IAvH_7956             ATGACCAATATCCGAAAATCTCACTCACTTATTAAAATCATCAACCACTCATTCATTGACCTCCCAACCCCATCTAACATTTCATCATGATGAAATTTTGGATCCTTATTAGGTATCTGCCTACTGCTACAAATCATTACAGGTTTATTTCTAGCTATACATTATACTGCAGACACAAGCACAGCATTCTCATCAGTAACCCATATTTGCCGAGATGTAAACTACGGCTGACTTATTCGATATCTCCATGCTAACGGAGCATCAATATTTTTTATTCTCCTGTATCTTCATGTAGGACGAGGAATTTACTACGGCTCCTACACATACACAGAAACCTGAAATGTCGGCATTCTCCTCTTATTTATAACTATAGCCACAGCCTTCATAGGATACGTCCTCCCCTGGGGACAAATATCATTCTGAGGAGCAACTGTCATTACTAACCTCTTATCCGCAATCCCCTATATTGGTACAACCTTAGTTGAATGAATCTGAGGAGGATATTCAGTAGATAAAGCAACCTTAACTCGATTCTTTGCCTTCCATTTTATTATACCATTCATTATCACGGCCCTAATTATAATTCACCTTATATTCCTTCACGAAACAGGATCAAATAATCCCTCAGGCCTAAACTCCGACTCAGACAAAATTCCATTTCATCCATACTATTCAATTAAAGATATTCTAGGACTCATTCTCATATTACTAATTCTTCTAATTTTAACCTTATTCTCACCAGACCTCCTAGGAGACCCTGATAACTATACTCCAGCAAA-CCCCTTAAATACACCCCCACATATTAAGCCAGAATGATATTTCCTATTTGCATACGCTATTCTCCGCTCAATCCCCAACAAACTAGGAGGAGTACTAGCCTTAATTCTCTCAATTTTTATTCTAGCCCTAATGCCACTCCTACATTCTTCAAAACAGCGAAATATATCATTCCGTCCCATCAGTCAGTGCTTATTATGAATACTAACAGCAAATCTACTCATCCTAACATGAATCGGCGGTCAACCAGTCGAACATCCATTCATTCTCGTTGGCCAATTAGCCTCAATTACTTATTTCTCCATCATCCTAATCCTCATACCCCTAACAAGCATAATAGAAAA-------------------
Chaetomys_MCNU_918               ATGACTAACATTCGCAAATCCCACCCACTTTTCAAAATCATCAACCACTCATTCATTGACCTCCCAACTCCCTCCAATATTTCTGCCTGATGAAACTTTGGCTCCCTACTAGGAGCTTGTTTAATCTTACAAATCATCACTGGCTTATTTTTAGCAATACATTATACTGCAGATACAGCCACTGCCTTCTCATCAATCACTCATATTTGCCGAGACGTAAACTATGGTTGATTAATCCGACATCTCCATGCCAATGGGGCCTCCATATTTTTTATCTTTCTATACCTCCACGTAGGACGAGGAATTTACTATGGTTCCTACAAATTCACAGAAACCTGAAACATTGGAATTCTCCTTCTATTTATAACAATAGCCACAGCCTTCATAGGATACATCCTTCCATGAGGACAAATATCATTTTGAGGAGCAACCGTAATTACTAACCTCTTATCCGCAATTCCTTACATCGGCACAAGCCTAGTTGAATGGGTCTGAGGAGCATATTCAGTAGATAAACCAACTCTGACCCGGTTTTTTGCCTTTCACTTCATCTTCCCATTCATCATCGTAACTCTTATCATAGTCCACCTTTTATTCCTACATGAAACTGGATCAAACAACCCCACTGGCCTAGATTCTAACTCAGATAAAATCCCTTTCCACCCATACTACACAATCAAAGACACTCTAGGCTTCATTATTATATTACTTACTCTCTTAACCCTAACTCTATTCTTACCAGACCTTTTAGGAGACCCAGACAACTACTCACCAGCAAA-CCCCTTAAATACTCCCCCACATATTAAACCAGAGTGATATTTCCTATTTGCATATACTATCCTCCGTTCAATTCCCAACAAATTAGGAGGAGTCCTAGCCCTAACACTCTCAATCCTAATCCTAGCCCTAATTCCAGTCCTTTATTCCCCAGTACAACATAGTATATTATTTCGCCCAATCAGTCAATGTTTACTATGAATCTTAGTAACAGACATATTTATCTTAACATGAATTGGAACCCAACCAGTTGAACACCCATATACACTCATCGGACAGCTAGCATCTATCCTCTATTTCTCTATCATCCTAATCCTGATACCCCTAGCAAACATTATAGAAAATAAACTTCTCAAATGAAGA
Erethizon_FJ357428               ATGACCAACATCCGCAAATCTCACCCTCTTATCAAAATCATCAACCACTCATTCATTGACCTCCCAACCCCCTCTAACATCTCATCATGGTGAAATTTTGGATCCTTATTAGGTGTTTGTCTACTATTACAAATCGTTACAGGCCTATTTCTAGCTATACATTACACCGCGGATACAAGCACAGCATTCTCATCAATCACCCATATTTGTCGAGATGTAAATTACGGATGATTAATTCGATACCTCCATGCTAATGGAGCATCCATATTTTTTATCCTCTTATATCTGCACGTAGGACGAGGAATTTACTATGGCTCCTATACATACACAGAAACCTGAAATATTGGTATCCTCCTACTATTTACAGTTATAGCCACAGCCTTCATAGGATACGTCCTTCCTTGGGGACAAATATCATTCTGAGGAGCAACTGTTATCACCAACCTCTTATCCGCAATCCCCTATATCGGTACAACCTTAGTTGAATGAATCTGAGGAGGCTACTCAGTAGACAAAGCAACCTTAACTCGATTCTTCGCCTTTCATTTTATTATGCCATTTATTATCACGGCTCTAGTCATAATTCACCTTTTATTCCTTCACGAAACAGGATCAAATAACCCCTCAGGCTTAAACTCTGACTCGGACAAAATTCCATTTCACCCATATTACTCAATTAAAGATATCCTGGGACTTATCCTTATATTATTAACTCTTCTGACTCTAACCCTGTTCTCACCAGACCTCTTAGGAGATCCTGACAACTACACTCCAGCAAA-TCCCTTAAACACACCACCTCATATTAAACCAGAATGATATTTCCTATTCGCATATGCCATCCTCCGTTCAATCCCTAACAAACTAGGGGGAGTACTAGCCCTAGTACTCTCAATCCTTATCCTAGCCCTAATGCCATTCCTACACTCCTCAAAACAACGAAACATATCATTTCGCCCCATCAGCCAATTCTTATTATGAACATTAGCGGCAAACTTACTTATCCTAACATGAATTGGCGGTCAACCAGTTGAATACCCATTTATCCTAACTGGCCAACTAGCCTCCATTACTTATTTCTTCATCATCTTAATCCTCATACCCCTAACAAGCATAATAGAAAACAAACTTCTCAAATGAAGA
Erethizon_USNM_568658            ATGACCAACATCCGCAAGTCTCACCCACTTATCAAAATCATCAACCACTCATTCATTGACCTCCCAACCCCCTCTAACATCTCATCATGATGAAATTTTGGATCCTTATTAGGTGTTTGCCTACTATTACAAATCGTTACAGGCCTATTTCTAGCTATACATTACACCGCGGATACAAGCACAGCATTCTCATCAATCACCCATATTTGTCGAGATGTAAATTACGGATGATTAATTCGATACCTCCATGCTAATGGAGCATCCATATTTTTTATCCTCTTATATCTACACGTAGGACGAGGAATTTACTATGGCTCCTATACATATACAGAAACCTGAAATATTGGTATCCTCCTACTATTTACGGTTATAGCCACAGCCTTCATAGGATACGTCCTTCCTTGAGGACAAATATCATTCTGAGGAGCAACTGTTATCACCAACCTCTTATCCGCAATCCCCTATATCGGTACAACCTTAGTTGAATGAATCTGAGGAGGCTACTCAGTAGACAAAGCAACCTTAACTCGATTCTTCGCCTTTCACTTTATTATGCCATTTATTATCACGGCTCTAGTCATAGTTCACCTTTTATTCCTTCACGAAACAGGGTCAAATAACCCCTCAGGTTTAAACTCTGACTCAGACAAAATTCCATTTCACCCGTATTACTCAATTAAAGATATCCTGGGACTTATCCTTATATTATTAACTCTTCTGACCCTAACCCTGTTCTCACCAGACCTCTTAGGAGATCCTGACAACTACACTCCAGCAAA-TCCCTTAAACACACCACCTCATATTAAACCAGAATGGTATTTCCTATTCGCATATGCCATCCTCCGTTCAATCCCCAACAAACTAGGGGGAGTACTAGCCCTAGTACTCTCAATCCTTATCCTAGCCCTAATGCCATTCCTACACTCCTCAAAACAACGAAACATATCATTTCGCCCCATCAGCCAATTCTTATTATGAACATTAGCGGCAAACTTACTTATCCTAACATGAATTGGCGGTCAACCAGTTGAATACCCATTTATCCTAACTGGCCAACTAGCCTCCATTACTTATTTCTTCATCATCTTAATCCTCATACCCCTAACAAGCATAATAGAAAACAAACTTCTCAAATGAAGA
;
END;

begin mrbayes;
   outgroup Chaetomys_MCNU_918;
   lset nst=2 rates=gamma;
   mcmc nruns=4 nchainns=8 ngen=10000000 samplefreq=100;
   sump burnin=25000;
   sumt burnin=25000;
   end;
