# Supplementary material for: ﻿Phylogenetic relationships, distribution, and conservation of Roosmalens’ dwarf porcupine, Coendouroosmalenorum Voss & da Silva, 2001 (Rodentia, Erethizontidae)
Source: Zookeys. 2023 Sep 11;1179:139–55. doi: 10.3897/zookeys.1179.108766 (PMC10507447; doi:10.3897/zookeys.1179.108766)
Supplement: Supplementary material 3 — Dataset 3 [file zookeys-1179-139_article-108766__-s003.nex]

#NEXUS
[Erethizontidae Phylogeny - FHM 10MAR20233]
begin taxa;
       dimensions ntax=60;
       taxlabels
             C_baturitensis_UFPB_9391
             C_baturitensis_UFPB_9780
             C_baturitensis_UFPB_9781
             C_bicolor_AMNH_214612
             C_bicolor_FMNH_203679
             C_bicolor_KU_144560
             C_bicolor_MUSM_9398
             C_ichillus_TTU_115491
             C_insidiosus_UFES136
             C_longicaudatus_AMNH_273130
             C_longicaudatus_EBRG_23415
             C_longicaudatus_IAvH_6786
             C_longicaudatus_INPA_2875
             C_longicaudatus_MNFS_1016
             C_longicaudatus_MNFS_439
             C_longicaudatus_MNHN_1997.643
             C_longicaudatus_MUSM_15324
             C_longicaudatus_MVZ_155200
             C_longicaudatus_MVZ_191349
             C_longicaudatus_MVZ155201
             C_longicaudatus_USNM_281898
             C_longicaudatus_USNM_281904
             C_longicaudatus_USNM_443409
             C_longicaudatus_USNM_528360
             C_longicaudatus_USNM_560869
             C_melanurus_MNHN_1997.641
             C_melanurus_UFPB_3001
             C_mexicanus_ASNHC_6407
             C_nycthemera_UFES2079
             C_nycthemera_USNM_519690
             C_nycthemera_USNM_519692
             C_boliviensis_AMNH_262274
             C_boliviensis_Manso_138
             C_boliviensis_Manso_212
             C_boliviensis_Manso_849
             C_prehensilis_MNRJ_73383
             C_prehensilis_UFPB_9412
             C_quichua_KMH_2218
             C_quichua_LACM_27376
             C_quichua_USNM_296308
             C_rufescens_AMNH_181483
             C_speratus_MNRJ_72045
             C_speratus_MNRJ_72046
             C_speratus_UFES1184
             C_speratus_UFPE1708
             C_speratus_UFPE1709
             C_spinosus_CIT1326
             C_spinosus_GD_252
             C_spinosus_MNRJ_46937
             C_spinosus_MNRJ_46938
             C_spinosus_MNRJ_78937
             C_spinosus_MZUSP_35142
             C_spinosus_UFMG_3043
             C_spinosus_UMMZ_174975
             C_vestitus_AMNH_70596
             C_vestitus_IAvH_7956
			 C_roosmalenorum_UFMT4930
             Chaetomys_MCNU_918
             Erethizon_FJ357428
             Erethizon_USNM_568658
;
end;

begin characters;
   dimensions nchar= 1178;
   format missing=? gap=- matchchar=. datatype=mixed(DNA:1-1140, Standard:1141-1178);
matrix
[!Domain=Data property=Coding CodonStart=1;]
C_baturitensis_UFPB_9391
ATGACCAATATCCGAAAATCTCACCCACTCATTAAAATCATCAACCACTCATTCATTGAC
CTCCCAACCCCATCCAACATTTCAGCATGATGAAATTTCGGATCCTTATTAGGTGTCTGC
CTGCTGCTACAAATTATTACAGGCTTATTTCTAGCTATACATTATACCGCAGATACAAGC
ACAGCATTCTCATCAGTAGCTCATATTTGCCGAGATGTAAACTACGGCTGACTAATCCGA
TATTTTCATGCTAACGGAGCATCAATATTTTTTATTCTCCTATATCTCCACGTAGGGCGA
GGAATTTACTACGGCTCCTATATATATACAGAAACCTGAAACATTGGCATCCTGCTTTTA
TTCATAACTATAGCCACAGCCTTCATAGGATACGTCCTTCCTTGAGGGCAAATATCATTC
TGAGGAGCAACTGTCATCACTAATCTCTTATCCGCAATCCCTTATGTCGGCACAGCTCTA
GTCGAATGAATCTGAGGGGGATATTCAGTAGACAAGGCGACCTTAACTCGATTCTTCGCC
TTCCATTTTATTATACCATTCATTATCGTGACCCTAATTATAATTCATCTTTTATTCCTT
CACGAAACAGGATCAAACAATCCCTCAGGCCTAAACTCTGACTCAGACAAAATTCCATTC
CACCCATACTACTCAATTAAAGATATTCTAGGACTCATTCTCATATTACTTATCCTTCTA
ATTCTAACCTTATTCTCACCAGACCTCCTAGGAGACCCCGACAACTATACTCCAGCAAAC
CCCCTAAATACACCCCCGCATATTAAACCAGAATGATATTTCCTATT-------------
------------------------------------------------------------
------------------------------------------------------------
------------------------------------------------------------
------------------------------------------------------------
------------------------------------------------------------
00{1}{0}1{1}03210201{0}{0}{1}1{1}{1}1{0}0(12)2(01)0010{1}{2}(012)01(01)20


C_baturitensis_UFPB_9780
ATGACCAATATCCGAAAATCTCACCCACTCATTAAAATCATCAACCACTCATTCATTGAC
CTCCCAACCCCATCCAACATTTCAGCATGATGAAATTTCGGATCCTTATTAGGTGTCTGC
CTGCTGCTACAAATTATTACGGGCTTATTTCTAGCTATACATTATACCGCAGATACAAGC
ACAGCATTCTCATCAGTAGCTCATATTTGCCGAGATGTAAACTACGGCTGACTAATCCGA
TATTTCCATGCTAACGGAGCATCAATATTTTTTATTCTCCTATATCTCCACGTAGGGCGA
GGAATTTACTACGGCTCCTATACATATACAGAAACCTGAAACATTGGCATCCTGCTTTTA
TTCATAACTATAGCCACAGCCTTCATAGGATACGTCCTTCCTTGAGGGCAAATATCATTC
TGAGGAGCAACTGTCATCACTAATCTCTTATCCGCAATCCCTTATGTCGGCACAGCTCTA
GTCGAATGAATCTGAGGGGGATATTCAGTAGACAAGGCGACCTTAACTCGATTCTTCGCC
TTCCATTTTATTATACCATTCATTATCGCGACCCTAATTATAATTCATCTTTTATTCCTT
CACGAAACAGGATCAAACAATCCCTCAGGCCTAAACTCTGACTCAGACAAAATTCCATTC
CACCCATACTACTCAATTAAAGATATTCTAGGACTCATTCTCATATTACTTATCCTTCTA
ATTCTAACCTTATTCTCACCAGACCTCCTAGGAGACCCCGACAACTATACTCCAGCAAAC
CCCCTAAATACACCCCCGCATATTAAACCAGAATGATATTTCCTATTTGCATACGCTATT
CTCCGTTCAATCCCCAATAAACTAGGAGGAGTTCTGGCCCTAATCCTCTCAATTCTCATC
CTAGCCCTAATGCCACTCCTACATTCCTCAAAACAACGAAATATGTCGTACCGTCCTATC
AGCCAGTGCTTATTATGATTACTAGCAGCAAATCTACTCATCCTGACATGAATCGGCGGT
CAACCAGTTGAACATCCATTTATCCTCATCGGCCAATTAGCCTCCATTACTTATTTTTTC
ATCATCCTAATCCTTATACCTCTAACAGGCATAATAGAAAATAAATTTCTAAAATGAAGA
00{1}{0}1{1}03210201{0}{0}{1}1{1}{1}1{0}0(12)2(01)0010{1}{2}(012)01(01)20


C_baturitensis_UFPB_9781
ATGACCAATATCCGAAAATCTCACCCACTCATTAAAATCATCAACCACTCATTCATTGAC
CTCCCAACCCCATCCAACATTTCAGCATGATGAAATTTCGGATCCTTATTAGGTGTCTGC
CTGCTGCTACAAATTATTACAGGCTTATTTCTAGCTATACATTATACCGCAGATACAAGC
ACAGCATTCTCATCAGTAGCTCATATTTGCCGAGATGTAAACTACGGCTGACTAATCCGA
TATTTTCATGCTAACGGAGCATCAATATTTTTTATTCTCCTATATCTCCACGTAGGGCGA
GGAATTTACTACGGCTCCTATATATATACAGAAACCTGAAACATTGGCATCCTGCTTTTA
TTCATAACTATAGCCACAGCCTTCATAGGATACGTCCTTCCTTGAGGGCAAATATCATTC
TGAGGAGCAACTGTCATCACTAATCTCTTATCCGCAATCCCTTATGTCGGCACAGCTCTA
GTCGAATGAATCTGAGGGGGATATTCAGTAGACAAGGCGACCTTAACTCGATTCTTCGCC
TTCCATTTTATTATACCATTCATTATCGTGACCCTAATTATAATTCATCTTTTATTCCTT
CACGAAACAGGATCAAACAATCCCTCAGGCCTAAACTCTGACTCAGACAAAATTCCATTC
CACCCATACTACTCAATTAAAGATATTCTAGGACTCATTCTCATATTACTTATCCTTCTA
ATTCTAACCTTATTCTCACCAGACCTCCTAGGAGACCCCGACAACTATACTCCAGCAAAC
CCCCTAAATACACCCCCGCATATTAAACCAGAATGATATTTCCTATTTGCATACGCTATT
CTCCGTTCAATCCCCAATAAACTAGGAGGAGTTCTGGCCCTAATCCTCTCAATTCTCATC
CTAGCCCTAATGCCACTCCTACATTCCTCAAAACAACGAAATATGTCGTACCGTCCTATC
AGCCAGTGCTTATTATGATTACTAGCAGCAAATCTACTCATCCTGACATGAATCGGCGGT
CAACCAGTTGAACATCCATTTATCCTCATCGGCCAATTAGCCTCCATTACTTATTTTTTC
ATCATCCTAATCCTTATACCTCTAACAGGCATAATAGAAAATAAATTTCTAAAATGAAGA
00{1}{0}1{1}03210201{0}{0}{1}1{1}{1}1{0}0(12)2(01)0010{1}{2}(012)01(01)20


C_bicolor_AMNH_214612
------------------------------------------------------------
-----------------------------------------------------CGTTTGC
TTGCTATTACAAATCATTACAGGCTTATTTCTAGCTATGCATTATACTGCGGACACAAGC
ACGGCATTCTGATCAGTAACTCATATTTGTCGAGATGTAAACTATGGTTGACTAGTTCGA
TATCTCCATGCTAATGGAGCATCAATATTTTTTATTCTTCTATATCTCCACGTAGGACGA
GGAATTTACTACGGTTCCTACACATACACAGAAACCTGAAATGTAGGCATCCTTCTCTTA
TTTATAATTATAGCTACAGCCTTCATAGGATACGTTCTTCCCTGAGGACAAATATCATTC
TGAGGGGCAACTGTCATCACTAATCTCCTATCCGCAATCCCTTATATTGGTACAACTTTA
GTTGAATGAATCTGAGGAGGGTATTCAGTAGATAAAGCAACCCTAACCCGATTCTTCGCC
TTCCATTTTATTATACCATTTATTATTACAACTTTAATTATAATCCACCTTTTATTTCTC
CATGAAACAGGATCAAGCAATCCCTCAGGTCTGAACTCCGACTCGGACAAAATCCCATTC
CACCCATACTACTCAATTAAAGATATCCTAGGACTCATTCTTATATTATTAATTCTCCTA
ATTTTAACCTTATTTTCACCGGACCTCCTAGGAGACCCTGATAACTATACCCCAGCAAAC
CCCTTAAACACACCC---------------------------------------------
------------------------------------------------------------
------------------------------------------------------------
------------------------------------------------------------
------------------------------------------------------------
------------------------------------------------------------
00{0}{0}1{0}0-12-231{0}{0}?1{1}{0}1{0}?0?00000{1}{1}00102?


C_bicolor_FMNH_203679
ATGACCAATATCCGAAAATCTCACCCACTTATTAAAATTATTAACCACTCATTTATTGAT
CTCCCAACTCCATCCAACATTTCAGCATGATGAAACTTTGGATCCTTACTAGGTGTTTGC
CTGCTATTACAAATCATTACAGGCTTATTTCTAGCTATGCATTATACTGCGGACACAAAC
ACGGCATTCTGATCAGTAACTCATATTTGCCGAGATGTAAACTATGGTTGACTAATTCGA
TATCTCCATGCTAATGGAGCATCAATATTTTTTATTCTTCTATATCTCCACGTAGGACGA
GGAATTTACTACGGTTCCTACACATATACAGAAACCTGAAATGTAGGCATCCTTCTCTTA
TTTATAACTATAGCTACGGCCTTCATAGGATACGTTCTTCCCTGAGGACAAATATCATTC
TGAGGAGCAACTGTCATCACTAATCTCCTATCCGCAATCCCTTATATTGGTACAACTTTA
GTTGAATGAATCTGAGGAGGGTATTCAGTAGATAAAGCAACCTTAACCCGATTTTTCGCC
TTCCATTTTATTATACCATTTATTATTACAGCCTTAATTATAATCCACCTTTTATTCCTC
CATGAAACAGGATCAAACAATCCCTCAGGTCTGAACTCCGACTCGGACAAAATCCCATTT
CACCCATACTACTCAATTAAAGATATTCTAGGACTCATTCTTATATTATTAATTCTCCTA
ATTTTAACCTTATTTTCACCGGACCTCCTAGGAGACCCTGATAACTATACCCCAGCAAAC
CCCTTAAACACACCCCCGCATATTAAACCAGAGTGATATTTCCTATTCGCATACGCCATT
CTCCGCTCAATCCCTAATAAACTAGGAGGAGTACTAGCCTTAATCCTCTCAATTCTTGTC
CTAGCCCTAATACCACTCTTACACTCCTCAAAACAACGAAATATATCATTTCGCCCCATC
AGCCAATGCTTATTATGAATGCTAGCAACAAACCTATTCATTCTGACATGAATCGGCGGT
CAACCAGTTGAACATCCATTTATCCTCATCGGCCAACTAGCTTCTATAACTTATTTTTTC
ATTATCTTAATTCTTATACCTTTAACAAGCATAATAGAAAATAAATTCCTTAAATGAAGA
00{0}{0}1{0}0-12-231{0}{0}?1{1}{0}1{0}?0?00000{1}{1}00102?


C_bicolor_KU_144560
ATGACCAATATCCGAAAATCTCACCCACTTATTAAAATTATTAACCACTCATTCATCGAT
CTCCCAACTCCATCCAACATTTCAGCATGATGAAACTTTGGATCCTTACTGGGCGTTTGC
TTGCTATTACAAATCATTACGGGCTTATTTCTAGCTATGCATTATACTGCGGACACAAGC
ACGGCATTCTGATCAGTAACTCATATTTGCCGAGATGTAAACTATGGTTGACTAATTCGA
TATCTCCATGCTAATGGAGCATCAATATTTTTTATTCTTCTATATCTCCACGTAGGACGA
GGAATTTATTACGGTTCCTACGCATATACAGAAACCTGAAATGTAGGCATCCTTCTCTTA
TTTATAACTATAGCTACAGCCTTCATAGGATACGTTCTTCCCTGAGGACAAATATCATTC
TGAGGAGCAACTGTCATCACTAATCTCCTATCCGCAATCCCTTATATTGGTACAACTTTA
GTTGAATGAATCTGAGGGGGGTATTCAGTAGATAAAGCAACCCTAACCCGATTCTTCGCC
TTCCATTTTATTATACCATTTATTATCACAGCCTTAATTATAATTCACCTTTTATTCCTC
CATGAAACAGGATCAAGCAATCCCTCAGGTCTAAACTCCGACTCGGACAAAATCCCATTC
CACCCATACTACTCAATTAAAGATATTCTTGGACTCATTCTTATATTATTAATTCTCCTA
ATTTTAACCTTATTTTCACCGGACCTCCTAGGAGACCCTGACAACTATACCCCAGCAAAC
CCCTTAAACACACCCCCGCATATTAAACCAGAGTGGTATTTCCTATTCGCATACGCTATT
CTCCGCTCAATCCCTAATAAACTAGGAGGAGTACTGGCCTTAATCCTCTCAATTCTTATT
CTAGCCCTAATACCACTCTTACATTCTTCAAAACAACGAAATATATCATTTCGCCCCATC
AGCCAATGCTTATTATGAATACTAGCAGCAAACCTATTCATTCTGACATGAATCGGCGGT
CAACCAGTTGAACATCCATTTATCCTCATCGGCCAACTGGCTTCTATAGCTTATTTTTTC
ATTATCTTAATTCTCATACCTTTAACAAGCATAATAGAAAACAAATTCCTCAAATGAAGA
00{0}{0}1{0}0-12-231{0}{0}?1{1}{0}1{0}?0?00000{1}{1}00102?


C_bicolor_MUSM_9398
ATGACCAATATCCGAAAATCTCACCCACTTATTAAAATTATTAACCACTCATTTATTGAT
CTCCCAACTCCATCCAACATTTCAGCATGATGAAACTTTGGATCCTTACTAGGTGTTTGC
CTGCTATTACAAATCATTACAGGCTTATTTCTAGCTATGCATTATACTGCGGACACAAAC
ACGGCATTCTGATCAGTAACTCATATTTGCCGAGATGTAAACTATGGTTGACTAATTCGA
TATCTCCATGCTAATGGAGCATCAATATTTTTTATTCTTCTATATCTCCACGTAGGACGA
GGAATTTACTACGGTTCCTACACATATACAGAAACCTGAAATGTAGGCATCCTTCTCTTA
TTTATAACTATAGCTACGGCCTTCATAGGATACGTTCTTCCCTGAGGACAAATATCATTC
TGAGGAGCAACTGTCATCACTAATCTCCTATCCGCAATCCCTTATATTGGTACAACTTTA
GTTGAATGAATCTGAGGAGGGTATTCAGTAGATAAAGCAACCTTAACCCGATTTTTCGCC
TTCCATTTTATTATACCATTTATTATTACAGCCTTAATTATAATTCACCTTTTATTCCTC
CATGAAACAGGATCAAACAATCCCTCAGGTCTGAACTCCGACTCGGACAAAATCCCATTT
CACCCATACTACTCAATTAAAGATATTCTAGGACTCATTCTTATATTATTAATTCTCCTA
ATTTTAACCTTATTTTCACCGGACCTCCTAGGAGACCCTGATAACTATACCCCAGCAAAC
CCCTTAAACACACCCCCGCATATTAAACCAGAGTGATATTTCCTATTCGCATACGCCATT
CTCCGCTCAATCCCTAATAAACTAGGAGGAGTACTAGCCTTAATCCTCTCAATTCTTGTC
CTAGCCCTAATACCACTCTTACACTCCTCAAAACAACGAAATATATCATTTCGCCCCATC
AGCCAATGCTTATTATGAATGCTAGCAGCAAACCTATTCATTCTGACATGAATCGGCGGT
CAACCAGTTGAACATCCATTTATCCTCATCGGCCAACTAGCTTCTATAACTTATTTTTTC
ATTATCTTAATTCTTATACCTTTAACAAGCATAATAGAAAATAAATTCCTTAAATGAAGA
00{0}{0}1{0}0-12-231{0}{0}?1{1}{0}1{0}?0?00000{1}{1}00102?


C_ichillus_TTU_115491
------------------------------------------------------------
-----------------------------------------------------TGTCTGC
CTACTGCTACAAATCATTACAGGCTTATTTCTAGCTATACATTATACTGCAGACACAAGC
ACAGCATTCTCATCAGTAGCTCATATTTGCCGAGATGTAAACTACGGCTGACTAATTCGA
TATCTCCATGCTAATGGAGCATCAATATTTTTTATTCTCTTATATCTCCATGTAGGACGA
GGAATTTATTATGGTTCCTACACATATACAGAAACCTGAAATGTCGGCATTCTCCTCTTA
TTTATAACTATAGCCACGGCCTTCATAGGATACGTTCTCCCCTGAGGACAAATATCATTT
TGAGGAGCAACTGTCATCACTAACCTCCTATCCGCAATCCCTTATATTGGTACAACCCTA
GTTGAATGAATCTGAGGAGGATATTCAGTAGATAAGGCAACCTTAACCCGATTCTTCGCC
TTCCATTTTATTATACCATTCATTATCACGGCCTTGATTATAACTCACCTTATATTTCTT
CACGAAACAGGATCAAATAACCCCTCAGGCCTAAACTCCGACTCGGACAAAATTCCATTT
CATCCATACTATTCAATTAAGGATATCCTAGGACTTATTCTCATATTACTAATTCTTCTA
ATTTTAACCTTATTCTCACCAGACCTCCTAGGAGACCCTGATAACTATACTCCAGCAAAC
CCCTTAAACACACCCCCGCATATTAAGCCAGAATGATATTTCCTGTTTGCATACGCTATT
CTCCGCTCAATCCCCAACAAACTAGGAGGAGTACTAGCCTTAATCCTCTCAATTCTTATT
CTAGCCCTAATACCACTCCTACATTCCTCAAAACAACGAAATATATCATTTCGTCCCATC
AGCCAGTGCTTATTATGAATACTAGTAGCAAATCTACTCATCCTGACATGAATTGGCGGT
CAACCAGTTGAACATCCATTCATCCTCATTGGCCAACTAGCCTCCATTACTTATTTCTCT
ATCATCCTAATCCTTATACCCCTAACAAGCATGATAGAAAACAAATTTCTTAAATGAAGA
00{0}{0}2{0}0-120021{1}{0}{0}1{0}{0}1{0}?1010010{0}{0}00012?


C_insidiosus_UFES136
ATGACCAATATCCGAAAATCACATCCACTTATTAAAATCATTAATCACTCATTCATTGAT
CTCCCAACCCCATCCAACATTTCAGCATGATGGAACTTTGGATCCTTACTAGGTGTTTGC
CTACTGCTACAAATCATTACAGGCTTATTTCTGGCCATGCATTATACTGCGGACACAAGC
ACAGCATTCTGATCAGTAATTCATATCTGCCGAGATGTAAACTATGGTTGACTAATTCGA
TATCTCCATGCTAACGGAGCATCAATATTTTTTATACTCCTATATCTTCACGTAGGACGA
GGAATTTACTATGGTTCCTACACATATACAGAAACCTGAAATGTCGGCATTCTTCTTTTG
TTTGTAACTATAGCCACAGCCTTCATAGGATACGTCCTTCCCTGAGGACAAATATCATTC
TGAGGAGCAACTGTCATCACTAATCTCCTATCCGCAATCCCCTATGTTGGTACAACCGTA
GTTGAATGAATCTGAGGAGGGTATTCGGTAGATAAAGCAACCTTAACTCGATTCTTCACC
TTCCATTTTATTATACCATTTGTTATTACGGCTTTAATTATAATTCACCTTTTATTCCTC
CACGAAACAGGATCAAACAATCCCTCAGGCCTTAACTCCGACTCGGACAAAATCCCATTC
CACCCATACTACTCAATTAAAGATATTCTAGGACTCATTCTTATATTATTAACCCTCCTA
ATTTTAACCTTATTCTCACCAGACCTCCTAGGAGACCCTGACAACTATACCCCAGCAAAT
CCCTTAAATACACCCCCACAT---------------------------------------
------------------------------------------------------------
------------------------------------------------------------
------------------------------------------------------------
------------------------------------------------------------
------------------------------------------------------------
11{0}{0}1{0}01123000{0}{0}{0}1{0}{0}1{0}2(01)000111{0}{0}000023


C_longicaudatus_AMNH_273130
----------------------------------------TCAACCACTCATTCATTGAC
CTCCCAACCCCATCCAACATCTCAGCATGATGAAATTTTGGATCCTTATTAGGTGTCTGC
CTGCTGCTACAAATTATTACAGGCTTATTTCTAGCTATACATTATACTGCAGACACAAGC
ACAGCATTCTCATCAGTAACCCATATTTGCCGAGACGTAAACTACGGCTGACTAATCCGA
TATTTTCATGCTAACGGAGCATCAATATTTTTTATTCTCCTATATCTCCATGTAGGACGA
GGAATTTACTACGGCTCCTATACATATACAGAAACCTGAAACATTGGCATCCTACTTTTA
TTCATAACTATAGCTACAGCCTTCATAGGATATGTCCTTCCTTGAGGACAAATATCATTC
TGAGGAGCGACCGTCATTACTAATCTCTTATCCGCAATCCCTTATGTCGGTACAACTCTA
GTCGAATGAATCTGAGGAGGATATTCAGTAGACAAAGCGACCTTAACTCGATTCTTCGCC
TTCCATTTTATTATACCATTCATTATTGCAACCATGATTATAATCCATCTTTTATTCCTT
CACGAAACAGGATCAAACAACCCCTCAGGCCTAAACTCTGACTCAGACAAAATTCCATTC
CACCCATACTACTCAATTAAAGACATTCTAGGACTCATTCTCATATTACTAATCCTTCTA
ATTCTAACCTTATTCTCACCAGACCTCCTAGGAGATCCCGACAACTATACTCCAGCAAAC
CCCTTAAATACACCCCCACATA--------------------------------------
------------------------------------------------------------
------------------------------------------------------------
------------------------------------------------------------
------------------------------------------------------------
------------------------------------------------------------
00{1}{0}1{1}03220101{0}{0}{0}1{1}{0}1{0}1(12)(12)(01)(01)(01)(01)0{1}{1}(12)0(01)(01)24


C_longicaudatus_EBRG_23415
----CCAATATCCGAAAATCTCACCCACTCATTAAAATCATAAACCACTCATTCATTGAC
CTCCCAACCCCATCCAACATCTCAGCATGATGAAATTTTGGATCCTTATTAGGTGTCTGC
CTGCTGCTACAAATTATTACAGGCTTATTTCTAGCTATACATTATACTGCAGACACAAAC
ACAGCATTCTCATCAGTAACCCATATTTGCCGAGACGTAAACTACGGCTGACTAATCCGA
TATTTTCATGCTAACGGAGCATCAATATTTTTTATTCTCCTATATCTCCATGTAGGACGA
GGAATTTACTACGGCTCCTATACATATACAGAAACCTGAAACATTGGCATCCTACTTTTA
TTCATAACTATAGCTACAGCCTTCATAGGATATGTCCTTCCTTGAGGACAAATATCATTC
TGAGGAGCGACCGTCATTACTAATCTCTTATCCGCAATCCCTTATGTCGGTACAACTCTA
GTCGAATGAATCTGAGGAGGATATTCAGTAGACAAAGCGACCTTAACTCGATTCTTCGCC
TTCCATTTTATTATACCATTCATTATTGCAACCATGATTATAATCCATCTTTTATTCCTT
CACGAAACAGGATCAAACAACCCCTCAGGCCTAAACTCTGACTCAGACAAAATTCCATTC
CACCCATACTACTCAATTAAAGATATTCTAGGACTCATTCTCATATTACTAATCCTTCTA
ATTCTAACCTTATTCTCACCAGACCTCCTAGGAGATCCCGACAACTATACTCCAGCAAAC
CCCTTAAATACACCCCCACATA--------------------------------------
------------------------------------------------------------
------------------------------------------------------------
------------------------------------------------------------
------------------------------------------------------------
------------------------------------------------------------
00{1}{0}1{1}03220101{0}{0}{0}1{1}{0}1{0}1(12)(12)(01)(01)(01)(01)0{1}{1}(12)0(01)(01)24


C_longicaudatus_IAvH_6786
ATGACCAATATCCGAAAATCTCACCCACTCATTAAAATCATCAACCACTCATTCATTGAC
CTCCCAACCCCATCCAACATCTCAGCATGATGAAATTTTGGATCCTTATTAGGTGTCTGC
CTGCTGCTACAAATTATTACAGGCTTATTTCTAGCTATACATTATACTGCAGACACAAAC
ACAGCATTCTCATCAGTAACCCATATTTGCCGAGACGTAAACTACGGCTGACTAATCCGA
TATTTTCATGCTAACGGAGCATCAATATTTTTTATTCTCCTATATCTCCATGTAGGACGA
GGAATTTACTACGGCTCCTATACATATACAGAAACCTGAAACATTGGCATCCTACTTTTA
TTCATAACTATAGCTACAGCCTTCATAGGATATGTCCTTCCTTGAGGACAAATATCATTC
TGAGGAGCGACCGTCATTACTAATCTCTTATCCGCAATCCCTTATGTCGGTACAACTCTA
GTCGAATGAATCTGAGGAGGATATTCAGTAGACAAAGCGACCTTAACTCGATTCTTCGCC
TTCCATTTTATTATACCATTCATTATTGCAACCATGATTATAATCCATCTTTTATTCCTT
CACGAAACAGGATCAAACAACCCCTCAGGCCTAAACTCTGACTCAGACAAAATTCCATTC
CACCCATACTACTCAATTAAAGATATTCTAGGACTCATTCTCATATTACTAATCCTTCTA
ATTCTAACCTTATTCTCACCAGACCTCCTAGGAGATCCCGACAACTATACTCCAGCAAAC
CCCTTAAATACACCCCCACATATTAAACCAGAATGATATTTCCTGTTTGCATACGCTATT
CTCCGTTCAATCCCCAACAAACTAGGAGGAGTACTGGCCCTAATCCTCTCAATTCTTGTC
CTAGCCCTAATGCCACTCCTACATTCCTCAAAACAACGAAATATATCGTACCGTCCTATC
AGCCAGTGTTTATTATGATTACTAGCAGCAAATCTACTTGTCCTGACATGAATCGGCGGT
CAACCAGTTGAACACCCATTTATCCTCATTGGTCAATTAGCCTCCATTACTTATTTTTTC
ATTATCCTAATCCTTATACCTCTAACAAGCATAATAGAAAACAAGCTTCTAAAATGAAGA
00{1}{0}1{1}03220101{0}{0}{0}1{1}{0}1{0}1(12)(12)(01)(01)(01)(01)0{1}{1}(12)0(01)(01)24


C_longicaudatus_INPA_2875
--------------AAAATCTCACCCACTCATTAAAATCATCAACCACTCATTCATTGAC
CTCCCAACCCCATCCAACATCTCAGCATGATGAAATTTTGGATCCTTATTAGGTGTCTGC
CTGCTGCTACAAATTATTACAGGCTTATTTCTAGCTATACATTATACTGCAGACACAAGC
ACAGCATTCTCATCAGTAACCCATATTTGCCGAGACGTAAACTACGGCTGACTAATCCGA
TATTTTCATGCTAACGGAGCATCAATATTTTTTATTCTCCTATATCTCCATGTAGGACGA
GGAATTTACTACGGCTCCTATACATATACAGAAACCTGAAACATTGGCATCCTACTTTTA
TTCATAACTATAGCTACAGCCTTCATAGGATATGTCCTTCCTTGAGGACAAATATCATTC
TGAGGAGCGACCGTCATTACTAATCTCTTATCCGCAATCCCTTATGTCGGTACAACTCTA
GTCGAATGAATCTGAGGAGGATATTCAGTAGACAAAGCGACCTTAACTCGATTCTTCGCC
TTCCATTTTATTATACCATTCATTATTGCAACCATGATTATAGTCCATCTTTTATTCCTT
CACGAAACAGGATCAAACAACCCCTCAGGCCTAAACTCTGACTCAGACAAAATTCCATTC
CACCCATACTACTCAATTAAAGATATTCTAGGACTCATTCTCATATTACTAATCCTTCTA
ATTCTAACCTTATTCTCACCAGACCTCCTAGGAGATCCCGACAACTATACTCCAGCAAAC
CCCTTAAATACACCCCCACATA--------------------------------------
------------------------------------------------------------
------------------------------------------------------------
------------------------------------------------------------
------------------------------------------------------------
------------------------------------------------------------
00{1}{0}1{1}03220101{0}{0}{0}1{1}{0}1{0}1(12)(12)(01)(01)(01)(01)0{1}{1}(12)0(01)(01)24


C_longicaudatus_MNFS_1016
ATGACCAATATCCGAAAATCTCACCCACTTATTAAAATCATCAACCACTCATTCATTGAC
CTCCCAACCCCATCCAACATCTCAGCATGATGAAATTTTGGATCCTTATTAGGTGTCTGC
CTGCTGCTACAAATTATTACAGGCTTATTTCTAGCTATACATTATACTGCAGACACAAGC
ACAGCATTCTCATCAGTAACCCATATTTGCCGAGACGTAAACTACGGCTGACTAATCCGA
TATTTTCATGCTAACGGAGCATCAATATTTTTTATTCTCCTATATCTCCATGTAGGACGA
GGAATTTACTACGGCTCCTATACATATACAGAAACCTGAAACATTGGCATCCTACTTTTA
TTCATAACTATAGCTACAGCCTTCATAGGATATGTCCTTCCTTGAGGACAAATATCATTC
TGAGGAGCGACCGTCATTACTAATCTCTTATCCGCAATCCCTTATGTCGGTACAACTCTA
GTCGAATGAATCTGAGGAGGATATTCAGTAGACAAAGCGACCTTAACTCGATTCTTCGCC
TTCCATTTTATTATACCATTCATTATTGCAACCATGATTATAATCCATCTTTTATTCCTT
CACGAAACAGGATCCAACAACCCCTCAGGCCTAAACTCTGACTCAGACAAAATTCCATTC
CACCCATACTACTCAATTAAAGATATTCTAGGACTCATTCTCATATTACTAATCCTTCTA
ATTTCAACCTTATTCTCACCAGACCTCCTAGGAGATCCCGACAACTATACTCCAGCAAAC
CCCTTAAATACACCCCCACATATTAAACCAGAATGGTATTTCCTGTTTGCATACGCTATT
CTCCGTTCAATCCCCAACAAACTAGGAGGAGTACTGGCCCTAATCCTCTCAATTCTTGTC
CTAGCCCTAATGCCACTCCTACATTCCTCAAAACAACGAAATATATCGTACCGTCCTATC
AGCCAGTGTTTATTATGATTACTAGCAGCAAATCTACTTGTCCTGACATGAATCGGCGGT
CAACCAGTTGAACACCCATTTATCCTCATTGGTCAATTAGCCTCCATTACTTATTTTTTC
ATTATCCTAATCCTTATACCTCTAACAAGCATAATAGAAAACAAGCTTCTAAAATGAAGA
00{1}{0}1{1}03220101{0}{0}{0}1{1}{0}1{0}1(12)(12)(01)(01)(01)(01)0{1}{1}(12)0(01)(01)24


C_longicaudatus_MNFS_439
ATGACCAATATCCGAAAATCTCACCCACTCATTAAAATCATCAACCACTCATTCATTGAC
CTCCCAACCCCATCCAACATCTCAGCATGATGAAATTTTGGATCCTTATTAGGTGTCTGC
CTGCTGCTACAAATTATTACAGGCTTATTTCTAGCTATACATTATACTGCAGACACAAGC
ACAGCATTCTCATCAGTAACCCATATTTGCCGAGACGTAAACTACGGCTGACTAATCCGA
TATTTTCATGCTAACGGAGCATCAATATTTTTTATTCTCCTATATCTCCATGTAGGACGA
GGAATTTACTACGGCTCCTATACATATACAGAAACCTGAAACATTGGCATCCTACTTTTA
TTCATAACTATAGCTACAGCCTTCATAGGATATGTCCTTCCTTGAGGACAAATATCATTC
TGAGGAGCGACCGTCATTACTAATCTCTTATCCGCAATCCCTTATGTCGGTACAACTCTA
GTCGAATGAATCTGAGGAGGATATTCAGTAGACAAAGCGACCTTAACTCGATTCTTCGCC
TTCCATTTTATTATACCATTCATTATTGCAACCATGATTATAGTCCATCTTTTATTCCTT
CACGAAACAGGATCCAACAACCCCTCAGGCCTAAACTCTGACTCAGACAAAATTCCATTC
CACCCATACTACTCAATTAAAGATATTCTAGGACTCATTCTCATATTACTAATCCTTCTA
ATTTCAACCTTATTCTCACCAGACCTCCTAGGAGATCCCGACAACTATACTCCAGCAAAC
CCCTTAAATACACCCCCACATATTAAACCAGAATGATATTTCCTGTTTGCATACGCTATT
CTCCGTTCAATCCCCAACAAACTAGGAGGAGTACTGGCCCTAATCCTCTCAATTCTTGTC
CTAGCCCTAATGCCACTCCTACATTCCTCAAAACAACGAAATATGTCGTACCGTCCTATC
AGCCAGTGCTTATTATGATTACTAGCAGCAAATCTACTTGTCCTGACATGAATCGGCGGT
CAACCAGTTGAACACCCATTTATCCTCATTGGTCAACTAGCCTCCATTACTTATTTTTTC
ATTATCCTAATCCTTATACCTCTAACAAGCATAATAGAAAACAAGCTTCTAAAATGAAGA
00{1}{0}1{1}03220101{0}{0}{0}1{1}{0}1{0}1(12)(12)(01)(01)(01)(01)0{1}{1}(12)0(01)(01)24


C_longicaudatus_MNHN_1997.643
ATGACCAATATCCGAAAATCTCACCCACTCATTAAAATCATCAACCACTCATTCATTGAC
CTCCCAACCCCATCCAACATCTCAGCATGATGAAATTTTGGATCCTTATTAGGTGTCTGC
CTGCTGCTACAAATTATTACAGGCTTATTTCTAGCTATACATTATACTGCAGACACAAGC
ACAGCATTCTCATCAGTAACCCATATTTGCCGAGACGTAAACTACGGCTGACTAATCCGA
TATTTTCATGCTAACGGAGCATCAATATTTTTTATTCTCCTATATCTCCATGTAGGACGA
GGAATTTACTACGGCTCCTATACATATACAGAAACCTGAAACATTGGCATCCTACTTTTA
TTCATAACTATAGCTACAGCCTTCATAGGATATGTCCTTCCTTGAGGACAAATATCATTC
TGAGGAGCGACCGTCATTACTAATCTCTTATCCGCAATCCCTTATGTCGGTACAACTCTA
GTCGAATGAATCTGAGGAGGATATTCAGTAGACAAAGCGACCTTAACTCGATTCTTCGCC
TTCCATTTTATTATACCATTCATTATTGCAACCATGATTATAATCCATCTTTTATTTCTT
CACGAAACAGGATCAAACAACCCCTCAGGCCTAAACTCTGACTCAGACAAAATTCCATTC
CACCCATACTACTCAATTAAAGATATTCTAGGACTCGTTCTCATATTACTAATCCTTCTA
ATTCTAACCTTATTCTCACCAGACCTCCTAGGAGATCCCGACAACTATACTCCAGCAAAC
CCCTTAAATACACCC---------------------------------------------
------------------------------------------------------------
------------------------------------------------------------
------------------------------------------------------------
------------------------------------------------------------
------------------------------------------------------------
00{1}{0}1{1}03220101{0}{0}{0}1{1}{0}1{0}1(12)(12)(01)(01)(01)(01)0{1}{1}(12)0(01)(01)24


C_longicaudatus_MUSM_15324
----------------------------------------TCAACCACTCATTCATTGAC
CTCCCAACCCCATCCAACATCTCAGCATGATGAAATTTTGGATCCTTATTAGGTGTCTGC
CTGCTGCTACAAATTATTACAGGCTTATTTCTAGCTATACATTATACTGCAGACACAAGC
ACAGCATTCTCATCAGTAACCCATATTTGCCGAGACGTAAACTACGGCTGACTAATCCGA
TATTTTCATGCTAACGGAGCATCAATATTTTTTATTCTCCTATATCTCCATGTAGGACGA
GGAATTTACTACGGCTCCTATACATATACAGAAACCTGAAACATTGGCATCCTACTTTTA
TTCATAACTATAGCTACAGCCTTCATAGGATATGTCCTTCCTTGAGGACAAATATCATTC
TGAGGAGCGACCGTCATTACTAATCTCTTATCCGCAATCCCTTATGTCGGTACAACTCTA
GTCGAATGAATCTGAGGAGGATATTCAGTAGACAAAGCGACCTTAACTCGATTCTTCGCC
TTCCATTTTATTATACCATTCATTATTGCAACCATGATTATAATCCATCTTTTATTCCTT
CACGAAACAGGATCAAACAACCCCTCAGGCCTAAACTCTGACTCAGACAAAATTCCATTC
CACCCATACTACTCAATTAAAGATATTCTAGGACTCATTCTCATATTACTAATCCTTCTA
ATTCTAACCTTATTCTCACCAGACCTCCTAGGAGATCCCGACAACTATACTCCAGCAAAC
CCCTTAAATACACCCCCACATA--------------------------------------
------------------------------------------------------------
------------------------------------------------------------
------------------------------------------------------------
------------------------------------------------------------
------------------------------------------------------------
00{1}{0}1{1}03220101{0}{0}{0}1{1}{0}1{0}1(12)(12)(01)(01)(01)(01)0{1}{1}(12)0(01)(01)24


C_longicaudatus_MVZ_155200
----------------------------------AAATCATCAACCACTCATTCATTGAC
CTCCCAACCCCATCCAACATCTCAGCATGATGAAATTTTGGATCCTTATTAGGTGTCTGC
CTGCTGCTACAAATTATTACAGGCTTATTTCTAGCTATACATTATACTGCAGACACAAGC
ACAGCATTCTCATCAGTAACTCATATTTGCCGAGACGTAAACTACGGCTGACTAATCCGA
TATTTTCATGCTAACGGAGCATCAATATTTTTTATTCTCCTATATCTCCATGTAGGACGA
GGAATTTACTACGGCTCCTATACATATACAGAAACCTGAAACATTGGCATCCTACTTTTA
TTCATAACTATAGCTACAGCCTTCATAGGATATGTCCTTCCTTGAGGACAAATATCATTC
TGAGGAGCGACCGTCATTACTAATCTCTTATCCGCAATCCCTTATGTCGGTACAACTCTA
GTCGAATGAATCTGAGGAGGATATTCAGTAGACAAAGCGACCTTAACTCGATTCTTCGCC
TTCCATTTTATTATACCATTCATTATTGCAACCATGATTATAATCCATCTTTTATTCCTT
CACGAAACAGGATCAAACAACCCCTCAGGCCTAAACTCTGACTCAGACAAAATTCCATTC
CACCCATACTACTCAATTAAAGATATTCTAGGACTCATTCTCATATTACTAATCCTTCTA
ATTCTAACCCTATTCTCACCAGACCTCCTAGGAGATCCCGACAACTATACTCCAGCAAAC
CCCTTAAATACACCCCCACATA--------------------------------------
------------------------------------------------------------
------------------------------------------------------------
------------------------------------------------------------
------------------------------------------------------------
------------------------------------------------------------
00{1}{0}1{1}03220101{0}{0}{0}1{1}{0}1{0}1(12)(12)(01)(01)(01)(01)0{1}{1}(12)0(01)(01)24


C_longicaudatus_MVZ_191349
------------------------------ATTAAAATCATCAACCACTCATTCATTGAC
CTCCCAACCCCATCCAACATCTCAGCATGATGAAATTTTGGATCCTTATTAGGTGTCTGC
CTGCTGCTACAAATTATTACAGGCTTATTTCTAGCTATACATTATACTGCAGACACAAGC
ACAGCATTCTCATCAGTAACCCATATTTGCCGAGACGTAAACTACGGCTGACTAATCCGA
TATTTTCATGCTAACGGAGCATCAATATTTTTTATTCTCCTATATCTCCATGTAGGACGA
GGAATTTACTACGGCTCCTATACATATACAGAAACCTGAAACATTGGCATCCTACTTTTA
TTCATAACTATAGCTACAGCCTTCATAGGATATGTCCTTCCTTGAGGACAAATATCATTC
TGAGGAGCGACCGTCATTACTAATCTCTTATCCGCAATCCCTTATGTCGGTACAACTCTA
GTCGAATGAATCTGAGGAGGATATTCAGTAGACAAAGCGACCTTAACTCGATTCTTCGCC
TTCCATTTTATTATACCATTCATTATTGCAACCATGATTATAATCCATCTTTTATTCCTT
CACGAAACAGGATCAAACAACCCCTCAGGCCTAAACTCTGACTCAGACAAAATTCCATTC
CACCCATACTACTCAATTAAAGATATTCTAGGACTCATTCTCATATTACTAATCCTTCTA
ATTCTAACCTTATTCTCACCAGACCTCCTAGGAGATCCCGACAACTATACTCCAGCAAAC
CCCTTAAATACACCCCCACATA--------------------------------------
------------------------------------------------------------
------------------------------------------------------------
------------------------------------------------------------
------------------------------------------------------------
------------------------------------------------------------
00{1}{0}1{1}03220101{0}{0}{0}1{1}{0}1{0}1(12)(12)(01)(01)(01)(01)0{1}{1}(12)0(01)(01)24


C_longicaudatus_MVZ155201
------------------------------ATTAAAATCATCAACCACTCATTCATTGAC
CTCCCAACCCCATCCAACATCTCAGCATGATGAAATTTTGGATCCTTATTAGGTGTCTGC
CTGCTGCTACAAATTATTACAGGCTTATTTCTAGCTATACATTATACTGCAGACACAAGC
ACAGCATTCTCATCAGTAACCCATATTTGCCGAGACGTAAACTACGGCTGACTAATCCGA
TATTTTCATGCTAACGGAGCATCAATATTTTTTATTCTCCTATATCTCCATGTAGGACGA
GGAATTTACTACGGCTCCTATACATATACAGAAACCTGAAACATTGGCATCCTACTTTTA
TTCATAACTATAGCTACAGCCTTCATAGGATATGTCCTTCCTTGAGGACAAATATCATTC
TGAGGAGCGACCGTCATTACTAATCTCTTATCCGCAATCCCTTATGTCGGTACAACTCTA
GTCGAATGAATCTGAGGAGGATATTCAGTAGACAAAGCGACCTTAACTCGATTCTTCGCC
TTCCATTTTATTATACCATTCATTATTGCAACCATGATTATAATCCATCTTTTATTCCTT
CACGAAACAGGATCAAACAACCCCTCAGGCCTAAACTCTGACTCAGACAAAATTCCATTC
CACCCATACTACTCAATTAAAGATATTCTAGGACTCATTCTCATATTACTAATCCTTCTA
ATTCTAACCTTATTCTCACCAGACCTCCTAGGAGATCCCGACAACTATACTCCAGCAAAC
CCCTTAAATACACCCCCACATA--------------------------------------
------------------------------------------------------------
------------------------------------------------------------
------------------------------------------------------------
------------------------------------------------------------
------------------------------------------------------------
00{1}{0}1{1}03220101{0}{0}{0}1{1}{0}1{0}1(12)(12)(01)(01)(01)(01)0{1}{1}(12)0(01)(01)24


C_longicaudatus_USNM_281898
ATGACCAATATCCGAAAATCTCACCCACTCATTAAAATCATCAACCACTCATTCATTGAC
CTCCCAACCCCATCCAACATCTCAGCATGATGAAATTTTGGATCCTTATTAGGTGTCTGC
CTGCTGCTACAAATTATTACAGGCTTATTTCTAGCTATACATTATACTGCAGACACAAAC
ACAGCATTCTCATCAGTAACCCATATTTGCCGAGACGTAAACTACGGCTGACTAATCCGA
TATTTTCATGCTAACGGAGCATCAATATTTTTTATTCTCCTATATCTCCATGTAGGACGA
GGAATTTACTACGGCTCCTATACATATACAGAAACCTGAAACATTGGCATCCTACTTTTA
TTCATAACTATAGCTACAGCCTTCATAGGATATGTCCTTCCTTGAGGACAAATATCATTC
TGAGGAGCGACCGTCATTACTAATCTCTTATCCGCAATCCCTTATGTCGGTACAACTCTA
GTCGAATGAATCTGAGGAGGATATTCAGTAGACAAAGCGACCTTAACTCGATTCTTCGCC
TTCCATTTTATTATACCATTCATTATTGCAACCATGATTATAATCCATCTTTTATTCCTT
CACGAAACAGGATCAAACAACCCCTCAGGCCTAAACTCTGACTCAGACAAAATTCCATTC
CACCCATACTACTCAATTAAAGATATTCTAGGACTCATTCTCATATTACTAATCCTTCTA
ATTCTAACCTTATTCTCACCAGACCTCCTAGGAGATCCCGACAACTATACTCCAGCAAAC
CCCTTAAATACACCCCCACATA--------------------------------------
------------------------------------------------------------
------------------------------------------------------------
------------------------------------------------------------
------------------------------------------------------------
------------------------------------------------------------
00{1}{0}1{1}03220101{0}{0}{0}1{1}{0}1{0}1(12)(12)(01)(01)(01)(01)0{1}{1}(12)0(01)(01)24


C_longicaudatus_USNM_281904
------------------------------------------------------------
------------------------------------------------------------
----TGCTACAAATTATTACAGGCTTATTTCTAGCTATACATTATACTGCAGACACAAAC
ACAGCATTCTCATCAGTAACCCATATTTGCCGAGACGTAAACTACGGCTGACTAATCCGA
TATTTTCATGCTAACGGAGCATCAATATTTTTTATTCTCCTTTATCTCCATGTAGGACGA
GGAATTTACTACGGCTCCTATACATATACAGAAACCTGAAACATTGGCATCCTACTTTTA
TTCATAACTATAGCTACAGCCTTCATAGGATATGTCCTTCCTTGAGGACAAATATCATTC
TGAGGAGCGACCGTCATTACTAATCTCTTATCCGCAATCCCTTATGTCGGTATAACTCTA
GTCGAATGAATCTGAGGAGGATATTCAGTAGACAAAGCGACCTTAACTCGATTCTTCGCC
TTCCATTTTATTATACCATTCATTATTGCAACCATGATTATAATCCATCTTTTATTCCTT
CACGAAACAGGATCAAACAACCCCTCAGGCCTAAACTCTGACTCAGACAAAATTCCATTC
CACCCATACTACTCAATTAAAGATATTCTAGGACTCATTCTCATATTACTAATCCTTCTA
ATTCTAACCTTATTCTCACCAGACCTCCTAGGAGATCCCGACAACTATACTCCAGCAAAC
CCCTTAAATACACCCCCACATA--------------------------------------
------------------------------------------------------------
------------------------------------------------------------
------------------------------------------------------------
------------------------------------------------------------
------------------------------------------------------------
00{1}{0}1{1}03220101{0}{0}{0}1{1}{0}1{0}1(12)(12)(01)(01)(01)(01)0{1}{1}(12)0(01)(01)24


C_longicaudatus_USNM_443409
ATGACCAATATCCGAAAATCTCACCCACTCATTAAAATCATCAACCACTCATTCATTGAC
CTCCCAACCCCATCCAACATCTCAGCATGATGAAATTTTGGATCCTTATTAGGTGTCTGC
CTGCTGCTACAAATTATTACAGGCTTATTTCTAGCTATACATTATACTGCAGACACAAAC
ACAGCATTCTCATCAGTAATCCATATTTGCCGAGACGTAAACTACGGCTGACTAATCCGA
TATTTTCATGCTAACGGAGCATCAATATTTTTTATTCTCCTATATCTCCATGTAGGACGA
GGAATTTACTACGGCTCCTATACATATACAGAAACCTGAAACATTGGCATCCTACTTTTA
TTCATAACTATAGCTACAGCCTTCATAGGATATGTCCTTCCTTGAGGACAAATATCATTC
TGAGGAGCGACCGTCATTACTAATCTCTTATCCGCAATCCCTTATGTCGGTACAACTCTA
GTCGAATGAATCTGAGGAGGATATTCAGTAGACAAAGCGACCTTAACTCGATTCTTCGCC
TTCCATTTTATTATACCATTCATTATTGCAACCATGATTATAATCCATCTTTTATTCCTT
CACGAAACAGGATCAAACAACCCCTCAGGCCTAAACTCTGACTCAGACAAAATTCCATTC
CACCCATACTACTCAATTAAAGATATTCTAGGACTCATTCTCATATTACTAATCCTTCTA
ACTCTAACCTTATTCTCACCAGACCTCCTAGGAGATCCCGACAACTATACTCCAGCAAAC
CCCTTAAATACACCCCCACATA--------------------------------------
------------------------------------------------------------
------------------------------------------------------------
------------------------------------------------------------
------------------------------------------------------------
------------------------------------------------------------
00{1}{0}1{1}03220101{0}{0}{0}1{1}{0}1{0}1(12)(12)(01)(01)(01)(01)0{1}{1}(12)0(01)(01)24


C_longicaudatus_USNM_528360
ATGACCAATATCCGAAAATCTCACCCACTCATTAAAATCATCAACCACTCATTCATTGAC
CTCCCAACCCCATCCAACATCTCAGCATGATGAAATTTTGGATCCTTATTAGGTGTCTGC
CTGCTGCTACAAATTATTACAGGCTTATTTCTAGCTATACATTATACTGCAGACACAAGC
ACAGCATTCTCATCAGTAACCCATATTTGCCGAGACGTAAACTACGGCTGACTAATCCGA
TATCTTCATGCTAACGGAGCATCAATATTTTTTATTCTCCTATATCTCCATGTAGGACGA
GGAATTTACTACGGCTCCTATACATATACAGAAACCTGAAACATTGGCATCCTACTTTTA
TTCATAACTATAGCTACAGCCTTCATAGGATATGTCCTTCCTTGAGGACAAATATCATTC
TGAGGAGCGACCGTCATTACTAATCTCTTATCCGCAATCCCTTATGTCGGTACAACTCTA
GTCGAATGAATCTGAGGAGGATATTCAGTAGACAAAGCGACCTTAACTCGATTCTTCGCC
TTCCATTTTATTATACCATTCATTATTGCAACCATGATTATAATTCATCTTTTATTCCTT
CACGAAACAGGATCAAACAACCCCTCAGGCCTAAACTCTGACTCAGACAAAATTCCATTC
CACCCATACTACTCAATTAAAGATATTCTAGGACTCATTCTCACATTACTAATCCTTCTA
ATTCTAACCTTATTCTCACCAGACCTCCTAGGAGATCCCGACAACTATACTCCAGCAAAC
CCCTTAAATACACCCCCACATATTAAACCAGAATGATATTTCCTGTTTGCATACGCTATT
CTCCGTTCAATCCCCAACAAACTAGGAGGAGTACTGGCCCTAATCCTCTCAATTCTTGTC
CTAGCCCTAATGCCACTCCTACATTCCTCAAAACAACGAAATATATCGTACCGTCCTATC
AGCCAGTGTTTATTATGATTACTAGCAGCAAATCTACTTGTCCTGACATGAATCGGCGGT
CAACCAGTTGAACACCCATTTATCCTCATTGGTCAATTAGCCTCCATTACTTATTTTTTC
ATTATCCTAATCCTTATACCTCTAACAAGCATAATAGAAAACAAGCTTCTAAAATGAAGA
00{1}{0}1{1}03220101{0}{0}{0}1{1}{0}1{0}1(12)(12)(01)(01)(01)(01)0{1}{1}(12)0(01)(01)24


C_longicaudatus_USNM_560869
ATGACCAATATCCGAAAATCTCACCCACTCATTAAAATCATCAACCACTCATTCATTGAC
CTCCCAACCCCATCCAACATCTCAGCATGATGAAATTTTGGATCCTTATTAGGTGTCTGC
CTGCTGCTACAAATTATTACAGGCTTATTTCTGGCTATACACTATACTGCAGACACAAGC
ACAGCATTCTCATCAGTAACCCATATTTGCCGAGACGTAAACTACGGCTGACTAATCCGA
TATTTTCATGCTAACGGAGCATCAATATTTTTTATTCTCCTATATCTCCATGTAGGACGA
GGAATTTACTACGGCTCCTATACATATACAGAAACCTGAAACATTGGCATCCTACTTTTA
TTCATAACTATAGCTACAGCCTTCATAGGATATGTCCTTCCTTGAGGACAAATATCATTC
TGAGGAGCGACCGTCATTACTAATCTCTTATCCGCAATCCCTTATGTCGGTACAACTCTA
GTCGAATGGATCTGAGGAGGATATTCAGTAGACAAAGCGACCTTAACTCGATTCTTCGCC
TTCCATTTTATTATACCATTCATTATTGCAACCATGATTATAATCCATCTTTTATTCCTT
CACGAAACAGGATCAAACAACCCCTCAGGCCTAAACTCTGACTCAGACAAAATTCCATTC
CACCCATACTACTCAATCAAAGATATTCTAGGACTCATTCTCATATTACTAATCCTTCTA
ATTCTAACCTTATTCTCACCAGACCTCCTAGGAGATCCCGACAACTATACTCCAGCAAAC
CCCTTAAATACACCCCCACATA--------------------------------------
------------------------------------------------------------
------------------------------------------------------------
------------------------------------------------------------
------------------------------------------------------------
------------------------------------------------------------
00{1}{0}1{1}03220101{0}{0}{0}1{1}{0}1{0}1(12)(12)(01)(01)(01)(01)0{1}{1}(12)0(01)(01)24


C_melanurus_MNHN_1997.641
ATGACCAATATCCGAAAATCTCATCCACTTTTTAAAATTATCAACCACTCATTCATTGAT
CTCCCAACCCCATCTAACATTTCATCATGGTGAAATTTTGGATCCCTACTAGGTATCTGC
CTGCTTCTACAAATCATTACAGGCTTATTTCTAGCCATACATTATACTGCAGACACAAGC
ACAGCATTTTCATCAGTAACCCATATTTGCCGAGATGTAAACTACGGCTGACTAATTCGA
TATCTCCATGCTAATGGAGCATCAATATTTTTTATTCTCCTATACCTTCATGTAGGACGA
GGAATTTACTATGGCTCCTACACGTATACAGAAACCTGAAATGTAGGTATCATCCTTTTA
TTTATAACTATAGCCACAGCCTTCATAGGATACGTTCTTCCCTGAGGACAAATATCATTT
TGAGGAGCAACTGTCATCACTAACCTCCTATCCGCAATCCCTTATATTGGTACAACCTTA
GTCGAATGAATCTGAGGGGGATACTCAGTAGACAAAGCAACCCTAACCCGATTCTTCGCC
TTCCATTTTATTATACCATTTATTATCACAGCCTTAATTATAATTCACCTTATATTTCTT
CACGAAACAGGATCAAATAATCCCTCGGGCCTAAACTCCGACTCGGACAAAATTCCATTT
CACCCCTACTATTCAATTAAGGATATTCTAGGACTCATTCTCATATTACTAATCCTTCTA
ATTTTAACCCTATTCTCACCGGACCTCCTAGGAGACCCTGACAACTATACTCCAGCAAAT
CCCCTAAACACACCCCCACATATTAAACCAGAATGATATTTCCTATTCGCATACGCTATC
CTCCGCTCAATTCCCAACAAACTAGGAGGAGTCCTAGCTCTAGTACTCTCAATTCTTATC
CTGGCCCTAATGCCACTTCTACATTCCTCAAAGCAACGAAATATATCATTCCGTCCCATC
AGCCAATGCTTATTATGAATACTAGTAGCAAATTTACTTATCCTAACATGAATTGGCGGC
CAACCAGTTGAACACCCATTTATCCTCATTGGCCAATTAGCCTCCATTACTTATTTCTCC
ACCATCCTAGTCCTCATACCTCTAACAAGCATAATAGAAAACAAATTCCTTAAATGAAGA
11{0}{0}2{0}0-122111{1}{0}?1{1}{0}0{0}?00?0010{1}{0}100?2?


C_melanurus_UFPB_3001
ATGACCAAAATCCGAAAATCTCATCCACTTTTTAAAATTATCAACCACTCATTCATTGAT
CTCCCAACCCCATCTAACATTTCATCATGGGGAAATTTTGGATCCCTACTAGGTATCTGC
CTGCTTCTACAAATCATTACAGGCTTATTTCTAGCCATACATTATACTGCAGACACAAGC
ACAGCATTTTCATCAGTAACCCATATTTGCCGAGATGTAAACTACGGCTGACTAATTCGA
TATCTCCATGCTAATGGAGCATCAATATTTTTTATTCTCCTATACCTTCATGTAGGACGA
GGAATTTACTATGGCTCCTACACGTATACAGAAACCTGAAATGTAGGTATCATCCTTTTA
TTTATAACTATAGCCACAGCCTTCATAGGATACGTTCTTCCCTGAGGACAAATATCATTT
TGAGGAGCAACTGTCATCACTAACCTCCTATCCGCAATCCCTTATATCGGTACAACCTTA
GTTGAATGAATCTGAGGGGGATATTCAGTAGATAAAGCAACCTTAACTCGATTCTTCGCC
TTCCATTTTATTATACCATTCATTATCACAGCCTTAATTATAATTCACCTTATATTTCTT
CACGAAACAGGATCAAATAATCCCTCAGGCCTAAACTCCGACTCGGACAAAATTCCATTT
CACCCCTACTATTCAATTAAGGATATTCTAGGACTCATTCTCATATTACTAATCCTTCTA
ATTTTAACCCTATTCTCACCGGACCTCCTAGGAGACCCTGACAACTATACTCCAGCAAAT
CCCCTA------------------------------------------------------
------------------------------------------------------------
------------------------------------------------------------
------------------------------------------------------------
------------------------------------------------------------
------------------------------------------------------------
11{0}{0}2{0}0-122111{1}{0}?1{1}{0}0{0}?00?0010{1}{0}100?2?


C_mexicanus_ASNHC_6407
ATGACCAACATCCGAAAATCTCACCCACTTATTAAAATCATCAACCACTCATTCATTGAC
CTCCCAACCCCATCCAACATTTCAGCATGATGAAATTTTGGATCCTTATTAGGTGTCTGC
CTACTACTACAAATCATTACGGGCTTATTTCTAGCTATACATTATACCGCAGACACAAGC
ACAGCATTCTCATCAGTAGCCCATATTTGCCGAGATGTAAATTACGGCTGACTAATTCGA
TACTTTCATGCTAACGGAGCATCAATATTTTTTATTCTCCTATATCTCCACGTAGGACGA
GGAATTTACTACGGCTCCTATACTTATACAGAAACCTGAAACATTGGTATCCTGCTTCTA
CTTATAACCATAGCTACAGCCTTCATAGGATACGTCCTTCCCTGAGGACAAATATCATTC
TGAGGAGCAACCGTCATCACTAATCTCCTATCCGCAATCCCTTATGTCGGTACAACTCTA
GTCGAATGAATCTGAGGGGGGTATTCAGTAGATAAAGCAACCTTAACTCGATTCTTCGCC
TTCCATTTCATTATACCATTTATTATCATGACCCTAGTTATAGTTCATCTTTTATTCCTC
CACGAAACAGGATCAAATAATCCCTCAGGCCTAAACTCTGACTCGGACAAAATTCCATTC
CACCCATATTACTCAATTAAAGATATCCTAGGACTCATTCTCATATTACTAATCCTTCTA
ATTCTAACCTTATTTTCACCAGACCTCCTAGGAGATCCCGACAACTATACTCCAGCAAAC
CCCTTAAATACACCTCCGCACATTAAACCAGAATGATATTTCCTATTTGCATACGCTATT
CTCCGTTCAATTCCCAATAAACTAGGAGGAGTACTAGCCTTAATCCTCTCAATTCTAATC
CTAGCCCTAATGCCACTCTTACATTCCTCAAAACAACGAAATATATCGTACCGTCCTATC
AGCCAGTGCTTATTATGAATGCTAGCAGCAAACCTACTCGTCTTGACATGAATCGGTGGT
CAACCAGTCGAACATCCATTTATTCTCATCGGCCAATTGGCCTCCATTACTTATTTTTCC
ATCATCCTAATCCTTATACCCCTAACAAGCATGATAGAAAACAAATTTCTTAAATGAAGA
??????????????????????????????????????


C_nycthemera_UFES2079
ATGACCAATATCCGAAAATCTCATCCACTTATAAAAATTATTAACCACTCATTCATCGAT
CTCCCAACCCCGTCCAACATTTCAGCATGATGAAACTTTGGATCCTTACTAGGTGTATGC
CTACTGCTACAAATCATTACAGGCTTATTTCTAGCTATACATTATACTGCGGACACAAGC
ACGGCATTCTGATCAGTAACTCATATTTGCCGAGATGTAAACTATGGTTGACTAATCCGA
TATCTCCATGCTAATGGAGCATCAATATTTTTTATTCTTCTATACCTCCACGTAGGACGA
GGAATCTACTATGGTTCCTACACATATGCAGAAACCTGAAATGTCGGCATCCTTCTTTTA
TTTATGATTATAGCTACAGCTTTCATAGGATACGTTCTTCCCTGAGGACAAATATCATTC
TGAGGGGCGACTGTCATCACTAATATCCTATCCGCAATCCCTTATGTCGGCACAACTCTA
GTTGAATGAATCTGAGGGGGGTATTCAGTAGATAAAGCAACCTTAACTCGATTCTTCGCC
TTCCATTTTATTATACCATTTGTTATTACAGCCTTAATTATAATTCACCTTTTATTCCTC
CATGAAACAGGATCAAACAACCCCTCGGGCCTGAACTCCGACTCGGACAAAATCCCATTT
CACCCATACTACTCAATTAAAGATACTCTAGACCTCATTCTTATATTATTATTTCTTCTA
ATTTCAACTTTATTTTCACCCGACCTCCTAGGAGACCCAGATAACTACACCCCAGCAAAT
CCCTTAAACACACCC---------------------------------------------
------------------------------------------------------------
------------------------------------------------------------
------------------------------------------------------------
------------------------------------------------------------
------------------------------------------------------------
00{0}{0}1{0}0313(23)331{0}{0}{0}1{0}{0}(01){0}20011111{0}{0}10002?


C_nycthemera_USNM_519690
ATGACCAATATCCGAAAATCTCATCCACTTATAAAAATTATTAACCACTCATTCATCGAT
CTCCCAACCCCGTCCAACATTTCAGCATGATGAAACTTTGGATCTTTACTAGGTGTATGC
CTACTGCTACAAATCATTACAGGCTTATTTCTAGCTATACATTATACTGCGGACACAAGC
ACGGCATTCTGATCAGTAACTCATATTTGCCGAGATGTAAACTATGGTTGATTAATCCGA
TATCTCCATGCTAATGGAGCATCAATATTTTTTATTCTTCTATACCTCCACGTAGGACGA
GGAATTTACTATGGTTCCTACACATATGCAGAAACCTGAAATGTCGGCATCCTTCTTTTA
TTTATGATTATAGCTACAGCTTTCATAGGATACGTTCTTCCCTGAGGACAAATATCATTC
TGAGGGGCGACTGTCATCACTAATATCCTATCCGCAATCCCTTATGTCGGCACAACTCTA
GTTGAATGAATCTGAGGGGGGTATTCAGTAGATAAAGCAACCTTAACTCGATTCTTCGCC
TTCCATTTTATTATACCATTTGTTATTACAGCCTTAATTATAATTCACCTTTTATTCCTC
CATGAAACAGGATCAAACAACCCCTCGGGCTTGAACTCTGACTCGGACAAAATCCCATTC
CACCCATACTACTCAATTAAAGATATTCTAGGACTCATTCTTATATTATTAACTCTCCTA
ATTTTAACTTTATTTTCACCGGACCTCTTAGGAGACCCCGATAACTACACCCCAGCAAAT
CCCCTAAACACACCC---------------------------------------------
------------------------------------------------------------
------------------------------------------------------------
------------------------------------------------------------
------------------------------------------------------------
------------------------------------------------------------
00{0}{0}1{0}0313(23)331{0}{0}{0}1{0}{0}(01){0}20011111{0}{0}10002?


C_nycthemera_USNM_519692
ATGACCAATATCCGAAAATCTCATCCACTTATAAAAATTATTAACCACTCATTCATCGAT
CTCCCAACCCCATCCAACATTTCAGCATGATGAAACTTTGGATCCTTACTAGGTGTATGC
CTACTGCTACAAATCATTACAGGCTTATTTCTAGCTATACATTATACTGCGGACACAAGC
ACGGCATTCTGATCAGTAACTCATATTTGCCGAGATGTAAACTATGGTTGACTAATCCGA
TATCTCCATGCTAATGGAGCATCAATATTTTTTATTCTTCTATACCTCCACGTAGGACGA
GGAATCTACTATGGTTCCTACACATATGCAGAAACCTGAAATGTCGGCATCCTCCTTTTA
TTTATGATTATAGCTACAGCTTTCATAGGATACGTCCTTCCCTGAGGACAAATATCATTC
TGAGGGGCGACTGTCATCACCAATATTCTATCCGCAATCCCTTATGTCGGCACAACTCTA
GTTGAATGAATCTGAGGGGGGTATTCAGTAGATAAAGCAACCTTAACTCGATTCTTCGCC
TTCCATTTTATTATACCATTTGTTATTACAGCCTTAATTATAATTCACCTTTTATTCCTT
CATGAAACAGGATCAAACAACCCCTCGGGCCTGAACTCCGACTCGGACAAAATCCCATTC
CACCCATACTACTCAATTAAAGATATTCTAGGACTCATTCTTATATTACTAATTCTCCTA
ATTTTAACTTTATTTTCACCGGACCTCTTAGGAGACCCCGATAACTACACCCCAGCAAAT
CCCCTAAACACACC----------------------------------------------
------------------------------------------------------------
------------------------------------------------------------
------------------------------------------------------------
------------------------------------------------------------
------------------------------------------------------------
00{0}{0}1{0}0313(23)331{0}{0}{0}1{0}{0}(01){0}20011111{0}{0}10002?


C_boliviensis_AMNH_262274
ATGACCAATATCCGAAAATCTCACCCACTCATTAAAATCATCAACCACTCATTCATTGAC
CTCCCAACCCCATCCAACATCTCAGCATGATGAAATTTTGGATCCTTATTAGGTGTCTGC
CTGCTGCTACAAATTATTACAGGCTTATTTCTAGCTATACATTATACTGCAGACACAAGC
ACAGCATTCTCATCAGTAACCCATATTTGCCGAGACGTAAACTACGGCTGACTAATCCGA
TATTTTCATGCTAACGGAGCATCAATATTCTTTATTCTCCTATATCTCCATGTAGGACGA
GGAATTTACTACGGCTCCTATACATATACAGAAACCTGAAACATTGGCATCCTACTTTTA
TTCATAACTATAGCTACAGCCTTCATAGGATATGTCCTTCCCTGAGGACAAATATCATTC
TGAGGAGCGACCGTCATTACTAATCTCTTATCCGCAATCCCTTATGTCGGTACAACTCTA
GTCGAATGAATCTGAGGAGGATATTCAGTAGACAAAGCGACCTTAACTCGATTCTTCGCC
TTCCATTTTATTATACCATTCATTATTGCAACCATGATTATAATCCATCTTTTATTCCTT
CACGAAACAGGATCAAACAACCCCTCAGGCCTAAACTCTGACTCAGACAAAATTCCATTC
CACCCATACTACTCAATTAAAGATATTCTAGGACTCATTCTCATATTACTAATTCTTCTA
ATTCTAACCTTATTCTCACCAGACCTCCTAGGAGATCCCGACAACTATACTCCAGCAAAC
CCCTTAAATACACCCCCACATATTAAACCAGAATGATATTTCCTGTTTGCATACGCTATT
CTCCGTTCAATCCCCAACAAACTAGGAGGAGTACTGGCCCTAATCCTCTCAATTCTTGTC
CTAGCCCTAATGCCACTCCTACATTTCTCAAAACAACGAAATATGTCGTACCGTCCTATC
AGCCAGTGTTTATTATGATTACTAGCAGCAAATCTACTTGTCCTGACATGAATCGGCGGT
CAACCAGTTGAACACCCATTTATCCTCATTGGTCAATTAGCCTCCATTACTTATTTTTTC
ATTATCCTAATCCTTATACCTCTAACAAGCATAATAGAAAACAAGCTTCTAAAATGAAGA
00{1}{0}1{1}02(23)(12)0011{0}{0}{0}1{1}{0}1{0}1(12)(12)(01)00(01)(01){1}{1}(01)0(01)023


C_boliviensis_Manso_138
---------------------CACCCACTCATTAAAATCATCAACCACTCATTCATTGAC
CTCCCAACCCCATCCAACATCTCAGCATGATGAAATTTTGGATCCTTATTAGGTGTCTGC
CTGCTGCTACAAATTATTACAGGCTTATTTCTAGCTATACATTATACTGCAGACACAAGC
ACAGCATTCTCATCAGTAACCCATATTTGCCGAGACGTAAACTACGGCTGACTAATCCGA
TATTTTCATGCTAACGGAGCATCAATATTTTTTATTCTCCTATATCTCCATGTAGGACGA
GGAATTTACTACGGCTCCTATACATATACAGAAACCTGAAACATTGGCATCCTACTTTTA
TTCATAACTATAGCTACAGCCTTCATAGGATATGTCCTTCCCTGAGGACAAATATCATTC
TGAGGAGCGACCGTCATTACTAATCTCTTATCCGCAATCCCTTATGTCGGTACAACTCTA
GTCGAATGAATCTGAGGAGGATATTCAGTAGACAAAGCGACCTTAACTCGATTCTTCGCC
TTCCATTTTATTATACCATTCATTATTGCAACCATGATTATAATCCATCTTTTATTCCTT
CACGAAACAGGATCAAACAACCCCTCAGGCCTAAACTCTGACTCAGACAAAATTCCATTC
CACCCATACTACTCAATTAAAGATATTCTAGGACTCATTCTCATATTACTAATCCTTCTA
ATTCTAACCTTATTCTCACCAGACCTCCTAGGAGATCCCGACAACTATACTCCAGCAAAC
CCCTTAAATACACCCCCACATATTAAACCAGAATGATATTTCCTGTTTGCATACGCTATT
CTCCGTTCAATCCCCAACAAACTAGGAGGAGTACTGGCCCTAATCCTCTCAATTCTTGTC
CTAGCCCTAATGCCACTCCTACATTCCTCAAAACAACGAAATATGTCGTACCGTCCTATC
AGCCAGTGTTTATTATGATTACTAGCAGCAAATCTACTTGTCCTGACGTGAATCGGCGGT
CAACCAGTTGAACACCCATTTATCCTCATTGGTCAATTAGCCTCCATTACTTATTTTTTC
ATTATCCTAATCCTTATACCTCTAACAAGCATAATAGAAAACAAGCTTCTAAAA------
00{1}{0}1{1}02(23)(12)0011{0}{0}{0}1{1}{0}1{0}1(12)(12)(01)00(01)(01){1}{1}(01)0(01)023


C_boliviensis_Manso_212
--------TATCCAAATATCTCACCCACTCATTAAAATCATCAACCACTCATTCATTGAC
CTCCCAACCCCATCCAACATCTCAGCATGATGAAATTTTGGATCCTTATTAGGTGTCTGC
CTGCTGCTACAAATTATTACAGGCTTATTTCTAGCTATACATTATACTGCAGACACAAGC
ACAGCATTCTCATCAGTAACCCATATTTGCCGAGACGTAAACTACGGCTGACTAATCCGA
TATTTTCATGCTAACGGAGCATCAATATTTTTTATTCTCCTATATCTCCATGTAGGACGA
GGAATTTACTACGGCTCCTATACATATACAGAAACCTGAAACATTGGCATCCTACTTTTA
TTCATAACTATAGCTACAGCCTTCATAGGATATGTCCTTCCCTGAGGACAAATATCATTC
TGAGGAGCGACCGTCATTACTAATCTCTTATCCGCAATCCCTTATGTCGGTACAACTCTA
GTCGAATGAATCTGAGGAGGATATTCAGTAGACAAAGCGACCTTAACTCGATTCTTCGCC
TTCCATTTTATTATACCATTCATTATTGCAACCATGATTATAATCCATCTTTTATTCCTT
CACGAAACAGGATCAAACAACCCCTCAGGCCTAAACTCTGACTCAGACAAAATTCCATTC
CACCCATACTACTCAATTAAAGATATTCTAGGACTCATTCTCATATTACTAATCCTTCTA
ATTCTAACCTTATTCTCACCAGACCTCCTAGGAGATCCCGACAACTATACTCCAGCAAAC
CCCTTAAATACACCCCCACATATTAAACCAGAATGATATTTCCTGTTTGCATACGCTATT
CTCCGTTCAATCCCCAACAAACTAGGAGGAGTACTGGCCCTAATCCTCTCAATTCTTGTC
CTAGCCCTAATGCCACTCCTACATTCCTCAAAACAACGAAATATGTCGTACCGTCCTATC
AGCCAGTGTTTATTATGATTACTAGCAGCAAATCTACTTGTCCTGACATGAATCGGCGGT
CAACCAGTTGAACACCCATTTATCCTCATTGGTCAATTAGCCTCCATTACTTATTTTTTC
ATTATCCTAGTCCTTATACCTCTAACAAGCATAATAGAAAACAAGCTTCTAAAATGAAGA
00{1}{0}1{1}02(23)(12)0011{0}{0}{0}1{1}{0}1{0}1(12)(12)(01)00(01)(01){1}{1}(01)0(01)023


C_boliviensis_Manso_849
ATGACCAATATCCGAAAATCTCACCCACTCATTAAAATCATCAACCACTCATTCATTGAC
CTCCCAACCCCATCCAACATCTCAGCATGATGAAATTTTGGATCCTTATTAGGTGTCTGC
CTGCTGCTACAAATTATTACAGGCTTATTTCTAGCTATACATTATACTGCAGACACAAGC
ACAGCATTCTCATCAGTAACCCATATTTGCCGAGACGTAAACTACGGCTGACTAATCCGA
TATTTTCATGCTAACGGAGCATCAATATTTTTTATTCTCCTATATCTCCATGTAGGACGA
GGAATTTACTACGGCTCCTATACATATACAGAAACCTGAAACATTGGCATCCTACTTTTA
TTCATAACTATAGCTACAGCCTTCATAGGATATGTTCTTCCCTGAGGACAAATATCATTC
TGAGGAGCGACCGTCATTACTAATCTCTTATCCGCAATCCCTTATGTCGGTACAACTCTA
GTCGAATGAATCTGAGGAGGATATTCAGTAGACAAAGCGACCTTAACTCGATTCTTCGCC
TTCCATTTTATTATACCATTCATTATTGCAACCATGATTATAATCCATCTTTTATTCCTT
CACGAAACAGGATCAAACAACCCCTCAGGCCTAAACTCTGACTCAGACAAAATTCCATTC
CACCCATACTACTCAATTAAAGATATTCTAGGACTCATTCTCATATTACTAATCCTTCTA
ACTCTAACCTTATTCTCACCAGACCTCCTAGGAGATCCCGACAACTATACTCCAGCAAAC
CCCTTAAATACACCCCCACATATTAAACCAGAATGATATTTCCTGTTTGCATACGCTATT
CTCCGTTCAATCCCCAACAAACTAGGAGGAGTACTGGCCTTAATCCTCTCAATTCTTGTC
CTAGCCCTAATGCCACTCCTACATTCCTCAAAACAACGAAATATGTCGTACCGTCCTATC
AGCCAGTGTTTATTATGATTACTAGCAGCAAATCTACTTGTCCTGACATGAATCGGCGGT
CAACCAGTTGAACACCCATTTATCCTCATTGGTCAATTAGCCTCCATTACTTATTTTTTC
ATTATCCTAATCCTTATACCTCTAACAAGCATAATAGAAAACA-----------------
00{1}{0}1{1}02(23)(12)0011{0}{0}{0}1{1}{0}1{0}1(12)(12)(01)00(01)(01){1}{1}(01)0(01)023


C_prehensilis_MNRJ_73383
ATGACCAATATCCGAAAATCTCACCCACTCATTAAAATCATCAACCACTCATTCATTGAC
CTCCCAACCCCATCTAACATTTCAGCATGATGAAATTTTGGATCCTTATTAGGTGTCTGC
CTACTGCTACAAATTATCACAGGCTTATTTCTAGCTATACACTATACTGCAGACACAAGC
ACAGCGTTCTCATCAGTAGCTCATATTTGCCGAGATGTAAACTATGGCTGACTAATCCGA
TATTTCCATGCTAATGGAGCATCAATATTTTTTATTCTCCTATATCTCCACGTAGGGCGA
GGAATTTACTACGGCTCCTATATATATACAGAAACCTGAAATATTGGCATCCTACTTTTA
TTCATAACTATAGCCACAGCCTTCATAGGATACGTCCTTCCTTGAGGACAAATATCATTC
TGAGGAGCAACTGTCATCACTAATCTCTTATCCGCAATCCCTTATGTCGGTACAACTCTA
GTCGAATGAATCTGAGGAGGATATTCAGTAGACAAAGCAACCTTAACTCGATTCTTCGCC
TTCCATTTTATTATACCATTCATTATCACGGCCCTAATTATAACCCACCTTTTATTCCTT
CACGAAACAGGATCAAACAATCCCTCAGGCCTAAACTCTGACTCAGACAAAATTCCATTC
CACCCATACTACTCAACTAAAGATATTTTAGGACTCATTCTCATATTACTAATCCTTCTA
ATCCTAACCTTATTCTCACCAGACCTCCTAGGAGATCCCGACAACTATACTCCAGCAAAT
CCCTTAAATACACCCCCACAT---------------------------------------
------------------------------------------------------------
------------------------------------------------------------
------------------------------------------------------------
------------------------------------------------------------
------------------------------------------------------------
00{1}{0}1{1}03321021{0}{0}{0}1{1}{0}(01){01}1(12)1000(01)0{0}{1}210(01)(12)2


C_prehensilis_UFPB_9412
---------------------CACCCACCCATTAAAATCATCAACCACTCATTTATTGAA
AAAAAAACCCCATCTAACATTTCAGCATGATGAAATTTTCGAACATTATTAGGTGTCTGC
CTACTGCTACAAATTATTACAGGCTTATTTCTAGCTATACACTACACTGCAGACACAAGC
ACAGCATTCTCATCAGTAGCTCATATTTGCCGAGATGTAAACTACGGCTGACTAATCCGA
TATTTCCATGCTAATGGAGCATCAATATTTTTTATTCTCCTATATCTCCACGTAGGGCGA
GGAATTTACTACGGCTCCTATACATATACAGAAACCTGAAATATTGGCATCCTACTTTTA
TTCATAACTATAGCCACAGCCTTCATAGGATACGTCCTTCCTTGAGGACAAATATCATTC
TGAGGAGCAACTGTCATCACTAATCTCTTATCCGCAATCCCTTATGTCGGTACAACTCTA
GTCGAATGAATCTGAGGAGGATATTCAGTAGACAAAGCAACCTTAACTCGATTCTTCGCC
TTCCATTTTATTATACCATTCATTATCACGGCCCTAATTATAATCCACCTTTTATTCCTT
CACGAAACAGGATCAAACAATCCCTCAGGCCTAAACTCTGACTCAGACAAAATTCCATTC
CACCCATACTACTCAACTAAAGATATTTTAGGACTCATTCTCATATTACTAATCCTTCTA
ATCCTAACCTTATTCTCACCAGACCTCCTAGGAGATCCCGACAACTATACTCCAGCAAAC
CCCTTAAATACACCCCCACATATTAAACCAGAATGATATTTCCTATTTGCATACGCTATT
CTCCGTTCAATCCCCAACAAACTAGGAGGAGTACTGGCCCTAATCCTCTCAATTCTTATC
CTAGCCCTAATACCACTCCTACATTCCTCAAAACAACGAAATATATCGTACCGTCCTATC
AGCCAGTGCTTATTATGATTACTAGCAGCAAATCTACTCATCCTGACATGAATCGGCGGT
CAACCAGTTGAACACCCATTTATCCTCATTGGCCAATTAGCCTCCATTACTTATTTTTTC
ATCATCCTAATCCTTATACCCCTAACAGGCATAATAGAAAACAAATTTCTAAAATGAAGA
00{1}{0}1{1}03321021{0}{0}{0}1{1}{0}(01){01}1(12)1000(01)0{0}{1}210(01)(12)2


C_quichua_KMH_2218
--------------------------ACTTATTAAAATTATCAATCACTCATTCATTGAC
CTCCCAACCCCATCCAACATCTCAGCATGATGAAATTTTGGATCCTTACTAGGTGTCTGC
CTACTGCTACAAATCATCACAGGCTTATTCCTAGCTATACATTATACTGCAGACACAAGC
ACAGCATTCTCGTCAGTGACTCACATTTGCCGAGACGTAAATTACGGCTGACTAATTCGA
TATCTCCACGCTAATGGAGCATCAATATTTTTTATTCTCCTATACCTCCACGTAGGGCGA
GGAATTTACTACGGCTCCTATACTTATACAGAAACCTGAAATATTGGTATCCTGCTTTTA
TTTATAACTATAGCTACAGCCTTCATAGGATACGTCCTTCCTTGAGGACAAATATCATTC
TGAGGAGCAACTGTCATCACTAATCTCCTATCCGCAATCCCTTATGTCGGTACAACTCTA
GTCGAATGAATCTGAGGAGGATATTCAGTAGATAAAGCAACCTTAACTCGATTCTTCGCC
TTCCATTTCATTATACCATTCATTATCATGACCTTAGTTATAGTTCATCTTTTATTCCTT
CACGAAACAGGATCAAATAATCCCTCAGGCCTAAACTCTGACTCAGATAAAATTCCATTC
CACCCATACTACTCAATTAAGGATATCCTAGGTCTCATTCTTATATTACTAACCCTTCTA
ATTTTAGCCTTATTCTCACCAGACCTCCTAGGGGATCCCGACAACTACACTCCAGCAAAC
CCCTTAAATACACCCCCTCACATTAAACCAGAATGATATTTCCTATTTGCGTACGCCATT
CTCCGTTCAATTCCCAATAAACTAGGAGGAGTACTAGCCTTAATCCTCTCAATCCTTATT
CTAGCCCTAATACCACTCTTACATTGCTCAAAACAACGAAATATATCGTACCGTCCTATC
AGCCAGTGCTTATTATGAATACTAGCAGCAAATCTACTCGTCTTGACATGAATTGGCGGT
CAACCAGTTGAATACCCATTTATCCTCATTGGCCAATTAGCCTCCATTACTTATTTTTTC
ACCATCCTAATCCTTATACCTCTAACAAGTATAATAGAAAACAAATTTCTAAAATGAAGA
00{1}{0}1{1}03220101{0}{0}{1}1{1}???????????{1}{0}??????


C_quichua_LACM_27376
ATGACCAATATCCGAAAATCTCACCCACTTATTAAAATTATCAATCACTCATTCATTGAC
CTCCCAACCCCATCTAACATCTCAGCATGATGAAATTTTGGATCCTTATTAGGTGTCTGC
CTGCTGCTACAAATCGTCACAGGCTTATTTCTAGCTATGCATTATACTGCAGACACAAGC
ACAGCATTCTCATCAGTGACTCATATTTGCCGAGACGTAAATTACGGCTGACTGATTCGA
TATCTCCACGCTAATGGAGCATCAATATTTTTTATTCTCCTATATCTCCATGTAGGGCGA
GGAATTTACTACGGCTCCTATACCTATACAGAAACCTGAAATATCGGTATCCTGCTTTTA
TTTATAACTATAGCTACAGCCTTCATAGGATACGTCCTTCCTTGAGGACAAATATCATTC
TGAGGAGCAACTGTTATCACTAATCTCCTATCCGCAATTCCTTATGTCGGTACAACTCTA
GTCGAATGAATCTGAGGGGGATATTCAGTAGATAAAGCAACCTTAACTCGATTTTTCGCC
TTCCATTTCATTATACCATTCGTTATCATAGCCCTAGTTATAGTTCATCTTTTATTCCTT
CACGAAACAGGATCAAATAATCCCTCAGGCCTAAACTCTGACTCGGATAAAATTCCATTC
CACCCATATTACTCAATTAAGGATATCCTAGGTCTCATTCTTATATTACTAACCCTTCTA
ATTTTAGCCTTATTCTCACCAGACCTCCTAGGGGACCCCGACAACTATACTCCAGCAAAC
CCCTTAAATACACCCCCGCACATTAAACCAGAATGATATTTCCTATTTGCATACGCCATT
CTCCGTTCAATTCCCAATAAACTAGGAGGAGTACTGGCCTTAATCCTCTCAATTCTTATT
CTAGCCCTAATGCCACTCTTACATTGCTCAAAACAACGAAACATATCATACCGCCCTATC
AGCCAGTGCTTATTATGAATACTAGCAGCAAATTTACTCGTCTTGACATGAATTGGCGGC
CAACCAGTTGAACATCCATTTATCCTCATTGGCCAATTAGCCTCCATTACTTATTTTTTC
ACCATCCTAATCCTTATACCTCTATCAAGCATAATAGAAAACAAACTTCTTAAATGAAGA
00{1}{0}1{1}03220101{0}{0}{1}1{1}???????????{1}{0}??????


C_quichua_USNM_296308
------------------------------------------------------------
-----------------------------------------------------TGTCTGC
CTACTGCTACAAATCATCACAGGCTTATTCCTAGCTATGCATTATACTGCAGACACAAGC
ACAGCATTCTCGTCAGTAGCTCACATCTGCCGAGACGTAAATTACGGCTGACTAATTCGA
TATCTCCACGCTAATGGAGCATCAATATTTTTTATTCTCCTATACCTCCACGTAGGGCGA
GGAATTTACTACGGCTCCTATACTTATACAGAAACCTGAAATATTGGTATCCTGCTTTTA
TTTATAACTATAGCTACAGCCTTCATAGGATACGTCCTTCCTTGAGGACAAATGTCGTTC
TGAGGAGCAACTGTCATCACTAATCTCCTATCCGCAATCCCTTATATCGGTACAACCCTA
GTCGAATGAATCTGAGGGGGGTATTCAGTAGATAAAGCAACCTTAACTCGATTCTTCGCC
TTCCATTTCATTATACCATTCATTATCATGACCTTAGTTATAGTTCATCTTCTATTCCTT
CACGAAACAGGATCAAATAATCCCTCAGGCCTAAACTCTGACTCAGATAAAATTCCATTC
CACCCATATTACTCAATTAAGGATATCCTGGGTCTCATTCTTATATTACTAACTCTTCTA
ATTTTAGCCTTATTCTCACCAGACCTCCTAGGGGACCCCGACAACTACACTCCAGCAAAC
CCCTTAAATACACCC---------------------------------------------
------------------------------------------------------------
------------------------------------------------------------
------------------------------------------------------------
------------------------------------------------------------
------------------------------------------------------------
00{1}{0}1{1}03220101{0}{0}{1}1{1}???????????{1}{0}??????


C_rufescens_AMNH_181483
------------------------------------------------------------
-----------------------------------------------------TGTCTGC
CTGCTGCTACAGATCATTACAGGCTTATTTCTAGCTATGCATTATACTGCAGACACAAGC
ACAGCATTCTCATCAGTGGCTCATATTTGCCGAGACGTAAATTACGGCTGACTAATTCGA
TATCTCCACGCTAATGGAGCATCAATATTTTTTATTCTCCTATATCTCCACGTAGGACGA
GGAATTTATTACGGCTCTTATACTTATACAGAAACCTGAAATATTGGTATCCTGCTTTTA
TTCATAACTATAGCTACAGCCTTCATAGGATACGTCCTTCCTTGAGGACAAATATCATTC
TGAGGAGTAACTGTCATCACTAACCTCCTATCCGCAATCCCTTATGTCGGTACAACTCTA
GTCGAATGAATCTGAGGGGGATATTCAGTGGATAAAGCAACCTTAACTCGATTCTTCGCT
TTCCATTTCATTATACCATTCATTATCATAACCTTAATTATAGTTCATCTTTTATTCCTT
CACGAAACAGGATCAAATAACCCCTCAGGCCTAAACTCTGACTCAGATAAAATTCCATTC
CACCCATATTACTCAATTAAAGATATCCTAGGTCTCATTCTTATACTACTAACCCTTCTA
ATTTTAGCCTTATTCTCACCAGACCTCCTAGGAGATCCCGACAACTATACTCCAGCAAAC
CCCTTAAATACACCCCCGCACATTAAACCAGAATGATATTTCCTATTTGCATACGCCATT
CTCCGTTCAATCCCCAATAAACTAGGAGGAGTACTGGCCTTAATCCTCTCAATTCTAATC
CTAGCCCTAATGCCACTCTTACATTGCTCAAAACAACGAAATATATCATACCGTCCCATC
AGCCAGTGCTTATTATGAATACTAGCAGCAAACCTACTCGTCTTGACATGAATTGGCGGT
CAACCAG-----------------------------------------------------
------------------------------------------------------------
??????????????????????????????????????


C_speratus_MNRJ_72045
ATGACCAATATCCGAAAATCTCATCCACTTATTAAAATTATTAATCACTCATTCATCGAT
CTCCCAACTCCGTCCAACATTTCAGCATGATGAAACTTTGGATCCTTACTAGGTATTTGC
TTGTTATTACAAATCATTACAGGCTTATTTCTAGCTATGCATTATACTGCAGACACAAGC
ACGGCATTCTGATCAGTAACCCATATTTGCCGAGATGTGAACTATGGTTGACTAATTCGA
TACCTCCATGCTAATGGAGCATCAATATTTTTTATTCTCTTATATCTCCACGTAGGACGA
GGAATTTACTATGGTTCCTACACATATACAGAAACCTGAAATGTCGGTATCCTTCTTTTA
TTTATAACTATAGCTACGGCCTTCATAGGATACGTTCTTCCCTGAGGACAAATATCATTC
TGAGGAGCAACTGTCATCACTAACCTCCTATCCGCAATCCCTTATATCGGTACAACTCTA
GTTGAATGAATCTGAGGGGGATATTCAGTAGATAAGGCAACCTTGACTCGATTCTTCGCC
TTCCATTTTATTATACCATTTGTTATTACAGCCCTAATTATAATTCACCTTTTATTCCTT
CATGAGACAGGATCAAACAATCCCTCAGGCCTAAACTCTGACTCGGACAAAATCCCATTC
CACCCATACTACTCAATTAAAGATACTCTAGGGCTTATTCTTATATTATTATTTCTCCTA
ATTTTAACCTTATTTTCACCAGACCTCCTAGGAGACCCTGACAACTACACCCCAGCAAAT
CCCCTAAACACACCTCCACAT---------------------------------------
------------------------------------------------------------
------------------------------------------------------------
------------------------------------------------------------
------------------------------------------------------------
------------------------------------------------------------
00{0}{0}1{0}03323000{0}{0}{0}1{0}{0}1{0}20100111{0}{0}10002?


C_speratus_MNRJ_72046
ATGACCAATATCCGAAAATCTCATCCACTTATTAAAATTATTAATCACTCATTCATCGAT
CTCCCAACCCCGTCCAACATTTCAGCATGATGAAACTTTGGATCCTTACTAGGTGTTTGC
TTGTTATTACAAATCATTACAGGCTTATTTCTAGCTATGCATTATACTGCAGACACAAGC
ACGGCATTCTGATCAGTAATCCATATTTGCCGAGATGTGAACTACGGTTGACTAATTCGA
TATCTCCATGCTAATGGAGCATCAATATTTTTTATTCTCTTATATCTCCACGTAGGACGA
GGAATTTACTATGGTTCCTACACATATACAGAAACCTGAAATGTCGGTATCCTTCTTTTA
TTTATAACTATAGCTACGGCCTTCATAGGATACGTTCTTCCCTGAGGACAAATATCATTC
TGAGGAGCAACTGTCATCACTAACCTCCTATCCGCAATCCCTTATATTGGTACAACTCTA
GTTGAATGAATCTGAGGGGGATATTCAGTAGATAAGGCAACCTTGACTCGATTCTTCGCC
TTCCATTTTATTATACCATTTGTTATTACAGCCCTAATTATAATTCACCTTTTATTCCTT
CATGAGACAGGATCAAACAATCCCTCAGGCCTAAACTCTGACTCGGACAAAATCCCATTC
CACCCATACTACTCAATTAAAGATATTCTAGGGCTTATTCTCATATTATTATTTCTCCTA
ATTTTAACCTTATTTTCACCAGACCTCCTAGGAGACCCTGACAACTACACCCCAGCAAAT
CCCCTAAACACACCTCCACAT---------------------------------------
------------------------------------------------------------
------------------------------------------------------------
------------------------------------------------------------
------------------------------------------------------------
------------------------------------------------------------
00{0}{0}1{0}03323000{0}{0}{0}1{0}{0}1{0}20100111{0}{0}10002?


C_speratus_UFES1184
ATGACCAATATCCGAAAATCTCATCCACTTATTAAAATTATTAATCACTCATTCATCGAT
CTCCCAACTCCGTCCAACATTTCAGCATGATGAAACTTTGGATCCTTACTAGGTATTTGC
TTGTTATTACAAATCATTACAGGCTTATTTCTAGCAATGCATTATACTGCAGACACAAGC
ACGGCATTCTGATCAGTAACCCATATTTGCCGAGATGTGAACTATGGTTGACTAATTCGA
TACCTCCATGCTAATGGAGCATCAATATTTTTTATTCTCTTATATCTCCACGTAGGACGA
GGAATTTACTATGGTTCCTACACATATACAGAAACCTGAAATGTCGGTATCCTTCTTTTA
TTTATAACTATAGCTACGGCCTTCATAGGATACGTTCTTCCCTGAGGACAAATATCATTC
TGAGGAGCAACTGTCATCACTAACCTCCTATCCGCAATCCCTTATATCGGTACAACTCTA
GTTGAATGAATCTGAGGGGGATATTCAGTAGATAAGGCAACCTTGACTCGATTCTTCGCC
TTCCATTTTATTATACCATTTGTTATTACAGCCCTAATTATAATTCACCTTTTATTCCTT
CATGAGACAGGATCAAACAATCCCTCAGGCCTAAACTCTGACTCGGACAAAATCCCATTC
CACCCATACTACTCAATTAAAGATACTCTAGGGCTTATTCTTATATTATTATTTCTCCTA
ATTTTAACCTTATTTTCACCAGACCTCCTAGGAGACCCTGACAACTACACCCCAGCAAAT
CCCCTAAACACACCTCCACAT---------------------------------------
------------------------------------------------------------
------------------------------------------------------------
------------------------------------------------------------
------------------------------------------------------------
------------------------------------------------------------
00{0}{0}1{0}03323000{0}{0}{0}1{0}{0}1{0}20100111{0}{0}10002?


C_speratus_UFPE1708
ATGACCAATATCCGAAAATCTCATCCACTTATTAAAATTATTAATCACTCATTCATCGAT
CTCCCAACCCCGTCCAACATTTCAGCATGATGAAACTTTGGATCCTTACTAGGTGTTTGC
TTATTATTACAAATCACTACAGGCTTATTTCTAGCTATGCATTATACTGCAGACACAAGC
ACGGCATTCTGATCAGTAATCCATATTTGCCGAGATGTGAACTATGGTTGACTAATTCGA
TATCTCCATGCTAATGGAGCATCAATATTTTTTATTCTCTTATATCTCCACGTAGGACGA
GGAATTTACTATGGTTCCTACACATATACAGAAACCTGAAATGTCGGTATCCTTCTTTTA
TTTATAACTATAGCTACGGCCTTCATAGGATACGTTCTTCCCTGAGGACAAATATCATTC
TGAGGAGCAACTGTCATCACTAACCTCCTATCCGCAATCCCTTATATCGGTACAACTCTA
GTTGAATGAATCTGAGGGGGATATTCAGTAGATAAGGCAACCTTGACTCGATTCTTCGCC
TTCCATTTTATTATACCATTTGTTATTACAGCCCTAATTATAATTCACCTTTTATTCCTT
CATGAGACAGGATCAAACAATCCCTCAGGCCTAAACTCTGACTCGGACAAAATCCCATTC
CACCCATACTACTCAATTAAAGATATTCTAGGGCTTATTCTCATATTATTATTTCTCCTA
ATTTTAACCTTATTTTCACCAGACCTCCTAGGAGACCCTGACAACTACACCCCAGCAAAT
CCCCTAAACACACCTCCACAT---------------------------------------
------------------------------------------------------------
------------------------------------------------------------
------------------------------------------------------------
------------------------------------------------------------
------------------------------------------------------------
00{0}{0}1{0}03323000{0}{0}{0}1{0}{0}1{0}20100111{0}{0}10002?


C_speratus_UFPE1709
ATGACCAATATCCGAAAATCTCATCCACTTATTAAAATTATTAATCACTCATTCATCGAT
CTCCCAACTCCGTCCAACATTTCAGCATGATGAAACTTTGGATCCTTACTAGGTATTTGC
TTGTTATTACAAATCATTACAGGCTTATTTCTAGCTATGCATTATACTGCAGACACAAGC
ACGGCATTCTGATCAGTAACCCATATTTGCCGAGATGTGAACTATGGTTGACTAATTCGA
TACCTCCATGCTAATGGAGCATCAATATTTTTTATTCTCTTATATCTCCACGTAGGACGA
GGAATTTACTATGGTTCCTACACATATACAGAAACCTGAAATGTCGGTATCCTTCTTTTA
TTTATAACTATAGCTACGGCCTTCATAGGATACGTTCTTCCCTGAGGACAAATATCATTC
TGAGGAGCAACTGTCATCACTAACCTCCTATCCGCAATCCCTTATATCGGTACAACTCTA
GTTGAATGAATCTGAGGGGGATATTCAGTAGATAAGGCAACCTTGACTCGATTCTTCGCC
TTCCATTTTATTATACCATTTGTTATTACAGCCCTAATTATAATTCACCTTTTATTCCTT
CATGAGACAGGATCAAACAATCCCTCAGGCCTAAACTCTGACTCGGACAAAATCCCATTC
CACCCATACTACTCAATTAAAGATACTCTAGGGCTTATTCTTATATTATTATTTCTCCTA
ATTTTAACCTTATTTTCACCAGACCTCCTAGGAGACCCTGACAACTACACCCCAGCAAAT
CCCCTAAACACACCTCCACAT---------------------------------------
------------------------------------------------------------
------------------------------------------------------------
------------------------------------------------------------
------------------------------------------------------------
------------------------------------------------------------
00{0}{0}1{0}03323000{0}{0}{0}1{0}{0}1{0}20100111{0}{0}10002?


C_spinosus_CIT1326
ATGACCAATATCCGAAAATCACATCCACTTATTAAAATCATTAATCACTCATTCATTGAT
CTCCCAACCCCATCCAACATTTCAGCATGATGGAACTTTGGATCCTTACTAGGTGTTTGC
CTACTGCTACAAATCATTACAGGCTTATTTCTGGCCATGCATTATACTGCGGACACAAGC
ACAGCATTCTGATCAGTAACTCATATCTGCCGAGATGTAAACTATGGTTGACTAATTCGA
TATCTCCATGCTAACGGAGCATCAATATTTTTTATACTCCTATATCTTCACGTAGGACGA
GGAATTTACTATGGTTCCTACACATATACAGAAACCTGAAATGTCGGCATTCTTCTTTTG
TTTGTAACTATAGCCACAGCCTTCATAGGATACGTCCTTCCCTGAGGACAAATATCATTC
TGAGGAGCAACTGTCATCACTAATCTCCTATCCGCAATCCCCTATGTTGGTACAACCGTA
GTTGAATGAATCTGAGGAGGGTATTCGGTAGATAAAGCAACCTTAACTCGATTCTTCACC
TTCCATTTTATTATACCATTTGTTATTACGGCTTTAATTATAATTCACCTTTTATTCCTC
CACGAAACAGGATCAAACAATCCCTCAGGCCTAAACTCCGACTCGGACAAAATCCCATTC
CACCCATACTACTCAATTAAAGATATTCTAGGACTCATTCTTATATTATTAACCCTCCTA
ATTTTAACTTTATTCTCACCAGACCTCCTAGGAGACCCTGACAACTATATCCCAGCAAAC
CCCTTAAATACACCCCCACATATTAAACCAGAATGATATTTCCTATTTGCATATGCCATT
CTCCGCTCAATCCCCAACAAACTAGGAGGAGTATTAGCCTTAATTCTCTCAATTCTTATC
CTAGCCCTAATACCACTCTTACATTCCTCAAAACAACGAAACATGTCATTTCGTCCCATC
AGCCAGTGCTTATTATGAATACTAGCAGCAGACCTATTCATTCTAACATGAATCGGCGGT
CAACCAGTAGAATACCCATTCATCCTCATTGGCCAATTGGCTTCCGTAGCTTATTTCTTC
ATTATCTTAATCCTTATACCTTTAACAAGCATAATAGAAAATAAATTCCTTAAATGAAGA
11{0}{0}1{0}03122000{0}{0}{0}1{0}{0}0{0}20000111{0}{0}100023


C_spinosus_GD_252
----------------------------TTATTAAAATCATTAATCACTCATTCATTGAT
CTCCCAACCCCATCCAACATTTCAGCATGATGAAACTTTGGATCCTTATTAGGTGTTTGC
CTACTGCTTCAAATCATTACAGGCTTATTTCTGGCCATGCATTATACTGCGGACACAAGC
ACAGCATTCTGATCAGTAACTCATATCTGCCGAGATGTAAACTATGGTTGACTAATTCGA
TATCTCCATGCTAACGGAGCATCAATATTTTTTATCCTCCTATATCTTCACGTAGGACGA
GGAATTTACTATGGTTCCTACACATATACAGAAACCTGAAATGTCGGCATTCTTCTTTTA
TTTATAACTATAGCTACGGCCTTCATAGGATACGTTCTTCCCTGAGGACAAATATCATTC
TGAGGAGCAACTGTCATCACTAATCTCCTATCCGCAATCCCCTATGTCGGTACAACTGTA
GTTGAATGAATCTGAGGGGGGTATTCGGTAGATAAAGCAACCTTAACTCGATTCTTCACC
TTCCATTTTATTTTACCATTTGTTATTACGGCTTTAATTATAATTCACCTTTTATTCCTC
CACGAAACAGGATCAAATAATCCCTCAGGCCTAAACTCCGACTCGGACAAAATCCCATTC
CACCCATACTACTCAGTTAAAGATATTCTAGGACTTATTCTTATACTATTAACCCTCCTA
ATTTTAACCTTATTCTCACCGGACCTCCTAGGAGACCCTGACAACTATATCCCAGCAAAC
CCCTTAAATACACCCCCACATATTAAACCAGAATGATATTTCCTATTTGCATACGCCATT
CTCCGCTCAATCCCCAACAAACTAGGAGGAGTATTAGCCTTAATTCTCTCTATTCTTATT
CTAGCCCTAATACCACTCTTACATTCCTCAAAACAACGAAATATATCATTTCGTCCCATC
AGCCAGTGCTTATTATGAATACTAGCAGCAGACCTATTCATTCTAACGTGAATCGGCGGT
CAACCAGTAGAACACCCATTCATCCTCATTGGCCAATTGGCTTCCGTAACTTATTTCTTC
ATTATCTTAATCCTTATACCTTTAACAAGCATAATAGAAAATAAATTCCTTAAATGAAGA
11{0}{0}1{0}03122000{0}{0}{0}1{0}{0}0{0}20000111{0}{0}100023


C_spinosus_MNRJ_46937
--------------AAAATCACATCCACTTATTAAAATCATTAATCACTCATTCATTGAT
CTCCCAACCCCATCCAACATTTCAGCATGATGAAACTTTGGATCCCTACTAGGTGTTTGC
CTACTGCTACAAATTATTACAGGCTTATTTCTGGCCATGCATTATACTGCGGACACAAGC
ATAGCATTCTGATCAGTAACTCATATCTGCCGAGATGTAAATTATGGTTGACTAATTCGA
TACCTCCATGCTAACGGAGCATCAATATTTTTTATCCTCCTATATCTTCACGTAGGACGA
GGAATTTACTATGGTTCCTACACATATACAGAAACCTGAAATGTCGGCATTCTTCTTTTG
TTTATAACTATAGCTACGGCCTTCATAGGATACGTTCTTCCCTGAGGGCAAATATCATTC
TGAGGAGCAACTGTCATCACTAATCTGCTATCCGCAATCCCCTATGTCGGTACAACTGTA
GTTGAATGAATCTGAGGGGGGTATTCGGTAGATAAAGCAACCTTAACTCGATTCTTCACC
TTCCATTTTATTATACCATTTGTTATTACGGCTTTAATTATAATTCACCTTTTATTCCTC
CACGAAACAGGATCAAACAATCCCTCAGGCCTAAACTCCGACTCGGACAAAATCCCATTC
CACCCATACTACTCAATTAAAGATATTCTAGGACTCATTCTTATATTATTAACCCTCCTA
ATTTTAACCTTATTCTCACCGGACCTCCTAGGAGACCCTGACAACTATATCCCAGCAAAC
CCCTTAAATACACCCCCACATATTAAACCAGAATGATATTTTCTATTTGCATACGCCATT
CTCCGCTCAATCCCCAACAAATTAGGAGGAGTATTAGCCTTAATTCTCTCAATTCTTATC
CTAGCCTTAATACCACTCTTACATTCCTCAAAACAACGAAACATGTCATTTCGTCCCATC
AGCCAGTGCTTATTATGAATACTAGCAGCAGACCTATTCATTCTAACATGAATTGGCGGC
CAACCAGTAGAACACCCATTCATCCTCATTGGCCAATTGGCTTCCGTAACTTATTTCTTC
ATTATCTTAATCCTTATACCTTTAACAAGCATAATAGAAA--------------------
11{0}{0}1{0}03123000{0}{0}{0}1{0}{0}0{0}20000111{0}{0}100023


C_spinosus_MNRJ_46938
------------------TCACATCCACTTATTAAAATCATTAATCACTCATTCATCGAT
CTCCCAACCCCATCCAACATTTCAGCATGATGAAACTTTGGATCCTTACTAGGTGTTTGC
CTGCTGCTACAAATCATTACAGGCTTATTTCTGGCCATGCATTATACTGCGGACACAAGC
ACAGCATTCTGATCAGTAACTCATATCTGCCGAGATGTAAACTATGGTTGACTAATTCGA
TATCTCCATGCTAACGGAGCATCAATATTTTTTATCCTCCTATATCTCCACGTAGGACGA
GGAATTTACTATGGTTCCTACACATATACAGAAACCTGAAACGTCGGCATCCTTCTTTTG
TTTATAACTATAGCTACGGCCTTCATAGGATACGTTCTTCCCTGAGGACAAATATCATTC
TGAGGAGCAACTGTCATCACTAATCTCCTATCCGCAATCCCTTATGTCGGTACAACTCTA
GTTGAATGAATCTGAGGGGGGTATTCAGTAGATAAAGCAACCTTAACTCGATTCTTCGCC
TTCCATTTTATTATACCATTTGTTATCACGGCCTTAATTATAATTCACCTTTTATTCCTC
CACGAAACAGGATCAAACAATCCCTCAGGCCTAAACTCCGACTCGGACAAAATCCCATTC
CACCCATACTACTCAATTAAAGATATTCTAGGACTCATTCTTATATTATTAATTCTCCTA
ATTTTAACCTTATTCTCACCGGACCTCCTAGGAGACCCTGACAACTATACTCCAGCAAAC
CCCTTAAATACACCCCCACATATTAAACCAGAATGATATTTTCTATTTGCATACGCCATT
CTCCGCTCAATCCCCAACAAATTAGGAGGAGTATTAGCCTTAATTCTCTCAATTCTTATC
CTAGCCTTAATACCACTCTTACATTCCTCAAAACAACGAAACATGTCATTTCGTCCCATC
AGCCAGTGCTTATTATGAATACTAGCAGCAGACCTATTCATTCTAACATGAATTGGCGGT
CAACCAGTAGAACACCCATTCATCCTCATTGGCCAATTGGCTTCCGTAACTTATTTCTTC
ATTATCTTA---------------------------------------------------
11{0}{0}1{0}03123000{0}{0}{0}1{0}{0}0{0}20000111{0}{0}100023


C_spinosus_MNRJ_78937
ATGACCAATATCCGAAAATCACATCCACTTATTAAAATCATTAATCACTCATTCATTGAT
CTCCCAACCCCATCCAACATTTCAGCATGATGGAACTTTGGATCCTTACTAGGTGTTTGC
CTACTGCTACAAATCATTACAGGCTTATTTCTGGCCATGCATTATACTGCGGACACAAGC
ACAGCATTCTGATCAGTAACTCATATCTGCCGAGATGTAAACTATGGTTGACTAATTCGA
TATCTCCATGCTAACGGAGCATCAATATTTTTTATCCTCCTATATCTTCACGTAGGACGA
GGAATTTACTATGGTTCCTACACATATACAGAAACCTGAAATGTCGGCATTCTTCTTTTG
TTTGTAACTATAGCCACAGCCTTCATAGGATATGTCCTTCCCTGAGGACAAATATCATTC
TGAGGAGCAACTGTCATCACTAATCTCCTATCCGCAATCCCCTATGTTGGTACAACTGTA
GTTGAATGAATCTGAGGGGGGTATTCGGTAGATAAAGCAACCTTAACTCGATTCTTCACC
TTCCATTTTATTATACCATTTGTTATTACGGCTTTAATTATAATTCACCTTTTATTCCTC
CACGAAACAGGATCAAACAATCCCTCAGGCCTAAACTCCGACTCGGACAAAATCCCATTC
CACCCATACTACTCAATTAAAGACATTCTAGGACTCATTCTTATATTATTAACCCTCCTA
ATTTTAACCTTATTCTCACCAGACCTCCTAGGAGACCCTGACAACTATATCCCAGCAAAC
CCCTTAAATACACCCCCACATATTAAACCAGAATGATATTTCCTATTTGCATATGCCATT
CTCCGCTCAATCCCCAACAAACTAGGAGGAGTATTAGCCTTAATTCTCTCAATTCTTATC
CTAGCCCTAATACCACTCTTACATTCCTCAAAACAACGAAACATGTCATTTCGTCCCATC
AGCCAGTGCTTATTATGAATACTAGCAGCAGACCTATTCATTCTAACATGAATCGGCGGT
CAACCAGTAGAATACCCATTCATCCTCATCGGCCAATTAGCTTCCGTAACTTATTTCTTC
ATTATCTTAATCCTTATACCTTTAACAAGCATAATAGAAAATAAATTCCTTAAATGAAGA
11{0}{0}1{0}03123000{0}{0}{0}1{0}{0}0{0}20000111{0}{0}100023


C_spinosus_MZUSP_35142
ATGACCAATATCCGAAAATCACATCCACTTATTAAAATCATTAATCACTCATTCATTGAT
CTCCCAACCCCATCCAACATTTCAGCATGATGAAACTTTGGATCCTTACTAGGTGTTTGC
CTACTGCTTCAAATCATTACAGGCTTATTTCTGGCCATGCATTATACTGCGGACACAAGC
ACAGCATTCTGATCAGTAACTCATATCTGCCGAGATGTAAACTATGGTTGACTAATTCGA
TATCTCCATGCTAACGGAGCATCAATATTTTTTATCCTCCTATATCTTCACGTAGGACGA
GGAATTTACTATGGTTCCTACACATATACAGAAACCTGAAATGTCGGCATTCTTCTTTTG
TTTATAACTATAGCTACGGCCTTCATAGGATACATTCTTCCCTGAGGACAAATATCATTC
TGAGGAGCAACTGTCATCACTAATCTCCTATCCGCAATCCCCTATATCGGTACAACTGTA
GTTGAATGAATCTGAGGGGGGTATTCGGTAGATAAAGCAACCTTAACTCGATTCTTCACC
TTCCATTTTATTATACCATTTGTTATTACGGCTTTAATTATAATTCACCTTTTATTCCTC
CACGAAACAGGATCAAATAATCCCTCAGGCCTAAACTCCGACTCGGACAAAATCCCATTC
CACCCATACTACTCAGTTAAAGATATTCTAGGACTCATTCTTATACTATTAACCCTCCTA
ATTTTAACCTTATTCTCACCGGACCTCCTAGGAGACCCTGACAACTATATCCCAGCAAAC
CCCTTAAATACACCCCCACATATTAAACCAGAATGATATTTCCTATTTGCATACGCCATT
CTCCGCTCAATCCCCAACAAACTAGGAGGAGTATTAGCCTTAATTCTCTCAATTCTTATC
CTAGCCCTAATACCACTCTTACATTCCTCAAAACAACGAAATATATCATTTCGTCCCATC
AGCCAGTGCTTATTATGAATACTAGCAGCAGACCTATTCATTCTAACGTGAATCGGCGGT
CAACCAGTAGAACACCCATTCATCCTCATTGGCCAATTGGCTTCCGTAACTTATTTCTTC
ATTATCTTAATCCTTATACCTTTAACAAGCATAATAGAAAATAAATTCCTTAAATGAAGA
11{0}{0}1{0}03123000{0}{0}{0}1{0}{0}0{0}20000111{0}{0}100023


C_spinosus_UFMG_3043
ATGACCAATATCCGAAAATCACATCCACTTATTAAAATTATTAATCACTCATTCATTGAT
CTCCCAACCCCATCCAACATTTCAGCATGATGAAACTTTGGATCCTTACTAGGTGTTTGC
CTACTGCTTCAAATCATTACAGGCCTATTTCTGGCCATGCATTATACTGCGGACACAAGC
ACAGCATTCTGATCAGTAACTCATATCTGCCGAGATGTAAACTATGGTTGACTAATTCGA
TATCTCCATGCTAACGGAGCATCAATATTTTTTATCCTCCTATATCTTCACGTAGGACGA
GGAATTTACTATGGTTCCTACACATATACAGAAACCTGAAATGTCGGCATTCTTCTTTTG
TTTATAACTATAGCTACGGCCTTCATAGGATACGTTCTTCCCTGAGGACAAATATCATTC
TGAGGAGCAACTGTCATCACTAATCTCCTATCCGCAATCCCCTATGTCGGTACAACTGTA
GTTGAATGAATCTGAGGGGGGTATTCGGTAGATAAAGCAACCTTAACTCGATTCTTCACC
TTCCATTTTATTATACCATTCGTTATTACGGCTTTAATTATAATTCACCTTTTATTCCTC
CACGAAACAGGATCTAATAACCCCTCAGGCCTAAACTCCGACTCGGACAAAATCCCATTC
CACCCATACTACTCAGTTAAAGATATTCTAGGACTCATTCTTATACTATTAACCCTCCTA
ATTTTAACCTTATTCTCACCGGACCTCCTAGGAGACCCTGACAACTATAGCCCAGCAAAC
CCCTTAAATACACCCCCACATATTAAACCAGAATGATATTTCCTATTTGCATACGCCATT
CTCCGCTCAATCCCCAACAAACTAGGAGGAGTATTAGCCTTAATTCTCTCAATTCTTATC
CTAGCCCTAATACCACTCTTACATTCCTCAAAACAACGAAATATATCATTTCGTCCCATC
AGCCAGTGCTTATTATGAATACTAGCAGCAGACCTATTCATTCTAACGTGAATCGGCGGT
CAACCAGTAGAACACCCATTCATCCTCATTGGCCAATTGGCTTCCGTAACTTATTTCTTC
ATTATCTTAATCCTTATACCTTTAACAAGCATAATAGAAAATAAATTCCTTAAATGAAGA
11{0}{0}1{0}03123000{0}{0}{0}1{0}{0}0{0}20000111{0}{0}100023


C_spinosus_UMMZ_174975
----------------------------TTATTAAAATCATTAATCACTCATTCATTGAT
CTCCCAACCCCATCCAACATTTCAGCATGATGAAACTTTGGATCCTTATTAGGTGTTTGC
CTACTGCTTCAAATCATTACAGGCTTATTTCTGGCCATGCATTATACTGCGGACACAAGC
ACAGCATTCTGATCAGTAACTCATATCTGCCGAGATGTAAACTATGGTTGACTAATTCGA
TATCTCCATGCTAACGGAGCATCAATATTTTTTATCCTCCTATATCTTCACGTAGGACGA
GGAATTTACTATGGTTCCTACACATATACAGAAACCTGAAATGTCGGCATTCTTCTTTTA
TTTATAACTATAGCTACGGCCTTCATAGGATACGTTCTTCCCTGAGGACAAATATCATTC
TGAGGAGCAACTGTCATCACTAATCTCCTATCCGCAATCCCCTATGTCGGTACAACTGTA
GTTGAATGAATCTGAGGGGGGTTTTCGGTAGATAAAGCAACCTTAACTCGATTCTTCACC
TTCCATTTTATTATACCATTTGTTATTACGGCTTTAATTATAATTCACCTTTTATTCCTC
CACGAAACAGGATCAAATAATCCCTCAGGCCTAAACTCCGACTCGGACAAAATCCCATTC
CACCCATACTACTCAATTAAAGATATTCTAGGACTTATTCTTATACTATTAACCCTCCTA
ATTTTAACCTTATTCTCACCGGACCTCCTAGGAGACCCTGACAACTATATCCCAGCAAAC
CCATTAAATACACCCCCACATATTAAACCAGAATGATATTTCCTATTTGCATACGCCATT
CTCCGCTCAATCCCCAACAAACTAGGGGGAGTATTAGCCTTAATTCTCTCAATTCTTATT
CTAGCCCTAATACCACTCTTACATTCCTCAAAACAACGAAATATATCATTTCGTCCCATC
AGCCAGTGCTTATTATGAATACTAGCAGCAGACCTATTCATTCTAACGTGAATCGGCGGT
CAACCAGTAGAACACCCATTCATCCTCATTGGCCAATTAGCTTCCGTAACTTATTTCTTC
ATTATCTTAATCCTTATACCTTTAACAAGCATAATAGAAAATAAATTCCTTAAATGAAGA
11{0}{0}1{0}03122000{0}{0}{0}1{0}{0}0{0}20000111{0}{0}100023


C_vestitus_AMNH_70596
------------------------------------------------------------
-----------------------------------------------------TATCTGC
CTACTGCTACAAATCATTACAGGTTTATTTCTGGCTATACATTATACTGCAGACACAAGC
ACAGCATTCTCATCAGTAGCCCATATTTGCCGAGATGTAAACTACGGCTGACTTATTCGA
TATCTCCATGCTAACGGAGCATCAATATTTTTTATTCTCCTGTATCTTCATGTAGGACGA
GGAATTTACTACGGCTCCTACACATACACAGAAACCTGAAATGTCGGCATTCTCCTCTTA
TTTATAACTATAGCCACAGCCTTCATAGGATACGTCCTCCCCTGAGGACAAATATCATTC
TGAGGAGCAACTGTCATTACTAACCTCTTATCCGCAATCCCCTATATTGGTACAACCTTA
GTTGAATGAATCTGAGGAGGGTATTCAGTAGATAAAGCAACCTTAACTCGATTCTTTGCC
TTCCATTTTATTATACCATTCATTATCACGGCCCTAATTATAATTCACCTTATATTCCTT
CACGAAACAGGATCAAATAATCCCTCAGGCCTAAACTCCGACTCAGACAAAATTCCATTC
CATCCATACTATTCAATTAAGGATATTCTAGGACTCATTCTCATATTACTAATTCTTCTA
ATTTTAACCTTATTCTCACCAGACCTCCTAGGAGATCCTGATAACTATACTCCGGCAAAC
CCCTTAAATACACCC---------------------------------------------
------------------------------------------------------------
------------------------------------------------------------
------------------------------------------------------------
------------------------------------------------------------
------------------------------------------------------------
??????????????????????????????????????


C_vestitus_IAvH_7956
ATGACCAATATCCGAAAATCTCACTCACTTATTAAAATCATCAACCACTCATTCATTGAC
CTCCCAACCCCATCTAACATTTCATCATGATGAAATTTTGGATCCTTATTAGGTATCTGC
CTACTGCTACAAATCATTACAGGTTTATTTCTAGCTATACATTATACTGCAGACACAAGC
ACAGCATTCTCATCAGTAACCCATATTTGCCGAGATGTAAACTACGGCTGACTTATTCGA
TATCTCCATGCTAACGGAGCATCAATATTTTTTATTCTCCTGTATCTTCATGTAGGACGA
GGAATTTACTACGGCTCCTACACATACACAGAAACCTGAAATGTCGGCATTCTCCTCTTA
TTTATAACTATAGCCACAGCCTTCATAGGATACGTCCTCCCCTGGGGACAAATATCATTC
TGAGGAGCAACTGTCATTACTAACCTCTTATCCGCAATCCCCTATATTGGTACAACCTTA
GTTGAATGAATCTGAGGAGGATATTCAGTAGATAAAGCAACCTTAACTCGATTCTTTGCC
TTCCATTTTATTATACCATTCATTATCACGGCCCTAATTATAATTCACCTTATATTCCTT
CACGAAACAGGATCAAATAATCCCTCAGGCCTAAACTCCGACTCAGACAAAATTCCATTT
CATCCATACTATTCAATTAAAGATATTCTAGGACTCATTCTCATATTACTAATTCTTCTA
ATTTTAACCTTATTCTCACCAGACCTCCTAGGAGACCCTGATAACTATACTCCAGCAAAC
CCCTTAAATACACCCCCACATATTAAGCCAGAATGATATTTCCTATTTGCATACGCTATT
CTCCGCTCAATCCCCAACAAACTAGGAGGAGTACTAGCCTTAATTCTCTCAATTTTTATT
CTAGCCCTAATGCCACTCCTACATTCTTCAAAACAGCGAAATATATCATTCCGTCCCATC
AGTCAGTGCTTATTATGAATACTAACAGCAAATCTACTCATCCTAACATGAATCGGCGGT
CAACCAGTCGAACATCCATTCATTCTCGTTGGCCAATTAGCCTCAATTACTTATTTCTCC
ATCATCCTAATCCTCATACCCCTAACAAGCATAATAGAAAA-------------------
??????????????????????????????????????

C_roosmalenorum_UFMT4930
ATGACCAATATCCGAAAATCTCATCCACTTATTAAAATCATCAACCACTCATTCATTGAC
CTCCCAACCCCATCTAACATTTCATCATGATGAAATTTTGGATCCTTACTAGGTGTCTGC
CTACTGCTACAAATCACTACAGGCTTATTTCTAGCCATACATTACACTGCAGACACAAGC
ACAGCATTCTCATCAGTAGCCCATATTTGCCGAGATGTAAACTACGGCTGACTAATTCGA
TACCTCCATGCTAATGGAGCATCAATATTTTTTATTCTCCTATATCTTCATGTAGGACGA
GGAATTTACTACGGCTCCTACACATATACAGAAACCTGAAACGTCGGCATTCTCCTTTTA
TTCATAACTATAGCCACAGCTTTCATAGGATACGTCCTCCCCTGAGGACAAATATCATTT
TGAGGAGCAACTGTCATTACTAACCTCCTATCCGCAATCCCCTATATCGGTACAACCTTA
GTTGAATGAATCTGAGGAGGATATTCAGTAGATAAAGCAACCTTAACTCGATTCTTCACC
TTCCATTTTATTATACCATTCATTATTACGGCCTTAATTATAATTCACCTTATATTTCTT
CACGAAACCGGATCAAATAATCCCTCAGGCCTAAACTCCGACTCGGACAAAATTCCATTT
CATCCATACTATTCAATTAAGGATATTCTAGGTCTTATTCTCATATTACTAATTCTTCTA
ATTTTGACCTTATTCTCACCGGATCTCCTAGGAGATCCTGATAACTATACTCCAGCAAAC
CCCCTTAAACACAC----------------------------------------------
------------------------------------------------------------
------------------------------------------------------------
------------------------------------------------------------
------------------------------------------------------------
------------------------------------------------------------
(1)1(0)(0)2(0)0-122021(1)(0)(0)(1)(0)(0)0(0)?010001(01)(1)(0)10012?


Chaetomys_MCNU_918
ATGACTAACATTCGCAAATCCCACCCACTTTTCAAAATCATCAACCACTCATTCATTGAC
CTCCCAACTCCCTCCAATATTTCTGCCTGATGAAACTTTGGCTCCCTACTAGGAGCTTGT
TTAATCTTACAAATCATCACTGGCTTATTTTTAGCAATACATTATACTGCAGATACAGCC
ACTGCCTTCTCATCAATCACTCATATTTGCCGAGACGTAAACTATGGTTGATTAATCCGA
CATCTCCATGCCAATGGGGCCTCCATATTTTTTATCTTTCTATACCTCCACGTAGGACGA
GGAATTTACTATGGTTCCTACAAATTCACAGAAACCTGAAACATTGGAATTCTCCTTCTA
TTTATAACAATAGCCACAGCCTTCATAGGATACATCCTTCCATGAGGACAAATATCATTT
TGAGGAGCAACCGTAATTACTAACCTCTTATCCGCAATTCCTTACATCGGCACAAGCCTA
GTTGAATGGGTCTGAGGAGCATATTCAGTAGATAAACCAACTCTGACCCGGTTTTTTGCC
TTTCACTTCATCTTCCCATTCATCATCGTAACTCTTATCATAGTCCACCTTTTATTCCTA
CATGAAACTGGATCAAACAACCCCACTGGCCTAGATTCTAACTCAGATAAAATCCCTTTC
CACCCATACTACACAATCAAAGACACTCTAGGCTTCATTATTATATTACTTACTCTCTTA
ACCCTAACTCTATTCTTACCAGACCTTTTAGGAGACCCAGACAACTACTCACCAGCAAAC
CCCTTAAATACTCCCCCACATATTAAACCAGAGTGATATTTCCTATTTGCATATACTATC
CTCCGTTCAATTCCCAACAAATTAGGAGGAGTCCTAGCCCTAACACTCTCAATCCTAATC
CTAGCCCTAATTCCAGTCCTTTATTCCCCAGTACAACATAGTATATTATTTCGCCCAATC
AGTCAATGTTTACTATGAATCTTAGTAACAGACATATTTATCTTAACATGAATTGGAACC
CAACCAGTTGAACACCCATATACACTCATCGGACAGCTAGCATCTATCCTCTATTTCTCT
ATCATCCTAATCCTGATACCCCTAGCAAACATTATAGAAAATAAACTTCTCAAATGAAGA
00{0}{1}0{0}10000(12)01{0}{0}{0}0{0}{0}2{0}21111111{0}{0}21021?


Erethizon_FJ357428
ATGACCAACATCCGCAAATCTCACCCTCTTATCAAAATCATCAACCACTCATTCATTGAC
CTCCCAACCCCCTCTAACATCTCATCATGGTGAAATTTTGGATCCTTATTAGGTGTTTGT
CTACTATTACAAATCGTTACAGGCCTATTTCTAGCTATACATTACACCGCGGATACAAGC
ACAGCATTCTCATCAATCACCCATATTTGTCGAGATGTAAATTACGGATGATTAATTCGA
TACCTCCATGCTAATGGAGCATCCATATTTTTTATCCTCTTATATCTGCACGTAGGACGA
GGAATTTACTATGGCTCCTATACATACACAGAAACCTGAAATATTGGTATCCTCCTACTA
TTTACAGTTATAGCCACAGCCTTCATAGGATACGTCCTTCCTTGGGGACAAATATCATTC
TGAGGAGCAACTGTTATCACCAACCTCTTATCCGCAATCCCCTATATCGGTACAACCTTA
GTTGAATGAATCTGAGGAGGCTACTCAGTAGACAAAGCAACCTTAACTCGATTCTTCGCC
TTTCATTTTATTATGCCATTTATTATCACGGCTCTAGTCATAATTCACCTTTTATTCCTT
CACGAAACAGGATCAAATAACCCCTCAGGCTTAAACTCTGACTCGGACAAAATTCCATTT
CACCCATATTACTCAATTAAAGATATCCTGGGACTTATCCTTATATTATTAACTCTTCTG
ACTCTAACCCTGTTCTCACCAGACCTCTTAGGAGATCCTGACAACTACACTCCAGCAAAT
CCCTTAAACACACCACCTCATATTAAACCAGAATGATATTTCCTATTCGCATATGCCATC
CTCCGTTCAATCCCTAACAAACTAGGGGGAGTACTAGCCCTAGTACTCTCAATCCTTATC
CTAGCCCTAATGCCATTCCTACACTCCTCAAAACAACGAAACATATCATTTCGCCCCATC
AGCCAATTCTTATTATGAACATTAGCGGCAAACTTACTTATCCTAACATGAATTGGCGGT
CAACCAGTTGAATACCCATTTATCCTAACTGGCCAACTAGCCTCCATTACTTATTTCTTC
ATCATCTTAATCCTCATACCCCTAACAAGCATAATAGAAAACAAACTTCTCAAATGAAGA
12{0}{0}1{0}0212-1-0{0}{1}{0}1{0}{0}(01){0}1220001(01){0}{0}41(01)115


Erethizon_USNM_568658
ATGACCAACATCCGCAAGTCTCACCCACTTATCAAAATCATCAACCACTCATTCATTGAC
CTCCCAACCCCCTCTAACATCTCATCATGATGAAATTTTGGATCCTTATTAGGTGTTTGC
CTACTATTACAAATCGTTACAGGCCTATTTCTAGCTATACATTACACCGCGGATACAAGC
ACAGCATTCTCATCAATCACCCATATTTGTCGAGATGTAAATTACGGATGATTAATTCGA
TACCTCCATGCTAATGGAGCATCCATATTTTTTATCCTCTTATATCTACACGTAGGACGA
GGAATTTACTATGGCTCCTATACATATACAGAAACCTGAAATATTGGTATCCTCCTACTA
TTTACGGTTATAGCCACAGCCTTCATAGGATACGTCCTTCCTTGAGGACAAATATCATTC
TGAGGAGCAACTGTTATCACCAACCTCTTATCCGCAATCCCCTATATCGGTACAACCTTA
GTTGAATGAATCTGAGGAGGCTACTCAGTAGACAAAGCAACCTTAACTCGATTCTTCGCC
TTTCACTTTATTATGCCATTTATTATCACGGCTCTAGTCATAGTTCACCTTTTATTCCTT
CACGAAACAGGGTCAAATAACCCCTCAGGTTTAAACTCTGACTCAGACAAAATTCCATTT
CACCCGTATTACTCAATTAAAGATATCCTGGGACTTATCCTTATATTATTAACTCTTCTG
ACCCTAACCCTGTTCTCACCAGACCTCTTAGGAGATCCTGACAACTACACTCCAGCAAAT
CCCTTAAACACACCACCTCATATTAAACCAGAATGGTATTTCCTATTCGCATATGCCATC
CTCCGTTCAATCCCCAACAAACTAGGGGGAGTACTAGCCCTAGTACTCTCAATCCTTATC
CTAGCCCTAATGCCATTCCTACACTCCTCAAAACAACGAAACATATCATTTCGCCCCATC
AGCCAATTCTTATTATGAACATTAGCGGCAAACTTACTTATCCTAACATGAATTGGCGGT
CAACCAGTTGAATACCCATTTATCCTAACTGGCCAACTAGCCTCCATTACTTATTTCTTC
ATCATCTTAATCCTCATACCCCTAACAAGCATAATAGAAAACAAACTTCTCAAATGAAGA
12{0}{0}1{0}0212-1-0{0}{1}{0}1{0}{0}(01){0}1220001(01){0}{0}41(01)115


;
end;

begin mrbayes;
   outgroup Chaetomys_MCNU_918;
   charset cytB = 1-1140;
   charset morphology = 1141-1178;
   partition favored = 2: cytB, morphology;
   set partition = favored;
   lset applyto=(1) nst=2 rates=gamma;
   lset applyto=(2) coding=variable;
   mcmc nruns=4  nchains=8 ngen=10000000 samplefreq=100;
   sump burnin=25000;
   sumt burnin=25000;
   end;
